# Supplementary material for: Optimization of Peptide Linker-Based Fluorescent Ligands for the Histamine H1 Receptor
Source: J Med Chem. 2022 Jun 3;65(12):8258–88. doi: 10.1021/acs.jmedchem.2c00125 (PMC9234962; doi:10.1021/acs.jmedchem.2c00125)
Supplement: Supplementary file 1 — jm2c00125_si_001.csv [file jm2c00125_si_001.csv]

New number	SMILES	pKi/pKD (H1R)	pKB (H1R)	pKD (H3R)	pKD (H4R)
8a	NC([C@@H](CC1=CC=CC=C1)NC([C@H](C)NC([C@H](C)NC([C@H](C)NC(CCN2CCC(OC3=CC=CC=C3CC4=CC=CC=C4)CC2)=O)=O)=O)=O)=O	6.04
8b	NC([C@@H](CC1=CC=CC=C1)NC([C@H](C)NC([C@H](C)NC(CNC(CCN2CCC(OC3=CC=CC=C3CC4=CC=CC=C4)CC2)=O)=O)=O)=O)=O	6.29
8c	NC([C@@H](CC1=CC=CC=C1)NC([C@H](C)NC([C@H](C)NC([C@H](C(C)C)NC(CCN2CCC(OC3=CC=CC=C3CC4=CC=CC=C4)CC2)=O)=O)=O)=O)=O	6.80
8d	NC([C@@H](CC1=CC=CC=C1)NC([C@H](C)NC([C@H](C)NC([C@H](CC2=CC=CC=C2)NC(CCN3CCC(OC4=CC=CC=C4CC5=CC=CC=C5)CC3)=O)=O)=O)=O)=O	5.88
8e	NC([C@@H](CC1=CC=CC=C1)NC([C@H](C)NC([C@H](C)NC([C@H](CC2=CC=C(O)C=C2)NC(CCN3CCC(OC4=CC=CC=C4CC5=CC=CC=C5)CC3)=O)=O)=O)=O)=O	5.93
8f	NC([C@@H](CC1=CC=CC=C1)NC([C@H](C)NC([C@H](C)NC([C@H](CO)NC(CCN2CCC(OC3=CC=CC=C3CC4=CC=CC=C4)CC2)=O)=O)=O)=O)=O	6.39
8g	NC([C@@H](CC1=CC=CC=C1)NC([C@H](C)NC([C@H](C)NC([C@H](CC(N)=O)NC(CCN2CCC(OC3=CC=CC=C3CC4=CC=CC=C4)CC2)=O)=O)=O)=O)=O	6.25
8h	NC([C@@H](CC1=CC=CC=C1)NC([C@H](C)NC([C@H](C)NC([C@H](CC2=CN=CN2)NC(CCN3CCC(OC4=CC=CC=C4CC5=CC=CC=C5)CC3)=O)=O)=O)=O)=O	6.03
8i	NC([C@@H](CC1=CC=CC=C1)NC([C@H](C)NC([C@H](C)NC([C@H](CCCCN)NC(CCN2CCC(OC3=CC=CC=C3CC4=CC=CC=C4)CC2)=O)=O)=O)=O)=O	5.79
8j	NC([C@@H](CC1=CC=CC=C1)NC([C@H](C)NC([C@H](C)NC([C@H](CC(O)=O)NC(CCN2CCC(OC3=CC=CC=C3CC4=CC=CC=C4)CC2)=O)=O)=O)=O)=O	5.99
9a	NC([C@@H](CC1=CC=CC=C1)NC([C@H](C)NC(CNC([C@H](C(C)C)NC(CCN2CCC(OC3=CC=CC=C3CC4=CC=CC=C4)CC2)=O)=O)=O)=O)=O	6.30
9b	NC([C@@H](CC1=CC=CC=C1)NC([C@H](C)NC([C@H](C(C)C)NC([C@H](C(C)C)NC(CCN2CCC(OC3=CC=CC=C3CC4=CC=CC=C4)CC2)=O)=O)=O)=O)=O	6.43
9c	NC([C@@H](CC1=CC=CC=C1)NC([C@H](C)NC([C@H](CC2=CC=CC=C2)NC([C@H](C(C)C)NC(CCN3CCC(OC4=CC=CC=C4CC5=CC=CC=C5)CC3)=O)=O)=O)=O)=O	6.10
9d	NC([C@@H](CC1=CC=CC=C1)NC([C@H](C)NC([C@H](CC2=CC=C(O)C=C2)NC([C@H](C(C)C)NC(CCN3CCC(OC4=CC=CC=C4CC5=CC=CC=C5)CC3)=O)=O)=O)=O)=O	6.36
9e	NC([C@@H](CC1=CC=CC=C1)NC([C@H](C)NC([C@H](CO)NC([C@H](C(C)C)NC(CCN2CCC(OC3=CC=CC=C3CC4=CC=CC=C4)CC2)=O)=O)=O)=O)=O	6.82
9f	NC([C@@H](CC1=CC=CC=C1)NC([C@H](C)NC([C@H](CC(N)=O)NC([C@H](C(C)C)NC(CCN2CCC(OC3=CC=CC=C3CC4=CC=CC=C4)CC2)=O)=O)=O)=O)=O	6.08
9g	NC([C@@H](CC1=CC=CC=C1)NC([C@H](C)NC([C@H](CC2=CN=CN2)NC([C@H](C(C)C)NC(CCN3CCC(OC4=CC=CC=C4CC5=CC=CC=C5)CC3)=O)=O)=O)=O)=O	6.16
9h	NC([C@@H](CC1=CC=CC=C1)NC([C@H](C)NC([C@H](CCCCN)NC([C@H](C(C)C)NC(CCN2CCC(OC3=CC=CC=C3CC4=CC=CC=C4)CC2)=O)=O)=O)=O)=O	5.62
9i	NC([C@@H](CC1=CC=CC=C1)NC([C@H](C)NC([C@H](CC(O)=O)NC([C@H](C(C)C)NC(CCN2CCC(OC3=CC=CC=C3CC4=CC=CC=C4)CC2)=O)=O)=O)=O)=O	6.26
10a	NC([C@@H](CC1=CC=CC=C1)NC(CNC([C@H](CO)NC([C@H](C(C)C)NC(CCN2CCC(OC3=CC=CC=C3CC4=CC=CC=C4)CC2)=O)=O)=O)=O)=O	6.80
10b	NC([C@@H](CC1=CC=CC=C1)NC([C@H](C(C)C)NC([C@H](CO)NC([C@H](C(C)C)NC(CCN2CCC(OC3=CC=CC=C3CC4=CC=CC=C4)CC2)=O)=O)=O)=O)=O	6.51
10c	NC([C@@H](CC1=CC=CC=C1)NC([C@H](CC2=CC=CC=C2)NC([C@H](CO)NC([C@H](C(C)C)NC(CCN3CCC(OC4=CC=CC=C4CC5=CC=CC=C5)CC3)=O)=O)=O)=O)=O	6.96
10d	NC([C@@H](CC1=CC=CC=C1)NC([C@H](CC2=CC=C(O)C=C2)NC([C@H](CO)NC([C@H](C(C)C)NC(CCN3CCC(OC4=CC=CC=C4CC5=CC=CC=C5)CC3)=O)=O)=O)=O)=O	7.02
10e	NC([C@@H](CC1=CC=CC=C1)NC([C@H](CO)NC([C@H](CO)NC([C@H](C(C)C)NC(CCN2CCC(OC3=CC=CC=C3CC4=CC=CC=C4)CC2)=O)=O)=O)=O)=O	6.47
10f	NC([C@@H](CC1=CC=CC=C1)NC([C@H](CC(N)=O)NC([C@H](CO)NC([C@H](C(C)C)NC(CCN2CCC(OC3=CC=CC=C3CC4=CC=CC=C4)CC2)=O)=O)=O)=O)=O	7.02
10g	NC([C@@H](CC1=CC=CC=C1)NC([C@H](CC2=CNC=N2)NC([C@H](CO)NC([C@H](C(C)C)NC(CCN3CCC(OC4=CC=CC=C4CC5=CC=CC=C5)CC3)=O)=O)=O)=O)=O	6.90
10h	NC([C@@H](CC1=CC=CC=C1)NC([C@H](CCCCN)NC([C@H](CO)NC([C@H](C(C)C)NC(CCN2CCC(OC3=CC=CC=C3CC4=CC=CC=C4)CC2)=O)=O)=O)=O)=O	6.73
10i	NC([C@@H](CC1=CC=CC=C1)NC([C@H](CC(O)=O)NC([C@H](CO)NC([C@H](C(C)C)NC(CCN2CCC(OC3=CC=CC=C3CC4=CC=CC=C4)CC2)=O)=O)=O)=O)=O	6.76
11a	NC([C@H](CC1=CC=CC=C1)NC([C@H](CC2=CC=C(O)C=C2)NC([C@H](CO)NC([C@H](C(C)C)NC(CCN3CCC(OC4=CC=CC=C4CC5=CC=CC=C5)CC3)=O)=O)=O)=O)=O	6.36
11b	NC([C@H](CC1=CC=CC=C1)NC([C@H](CC(N)=O)NC([C@H](CO)NC([C@H](C(C)C)NC(CCN2CCC(OC3=CC=CC=C3CC4=CC=CC=C4)CC2)=O)=O)=O)=O)=O	7.05
22a	NC([C@H](CN1N=NC(COC2=CC=C(/C=C/C3=CC=C4N3[B-](F)(F)[N+]5=C(C6=CC=CS6)C=CC5=C4)C=C2)=C1)NC([C@H](CC(N)=O)NC([C@H](CO)NC([C@H](C(C)C)NC(CCN7CCC(OC8=CC=CC=C8CC9=CC=CC=C9)CC7)=O)=O)=O)=O)=O	7.55
22b	NC([C@H](CN1N=NC(COC2=CC=C(/C=C/C3=CC=C4N3[B-](F)(F)[N+]5=C(C6=CC=CS6)C=CC5=C4)C=C2)=C1)NC([C@H](C)NC([C@H](C)NC([C@H](C)NC(CCN7CCC(OC8=CC=CC=C8CC9=CC=CC=C9)CC7)=O)=O)=O)=O)=O	7.70
22c	NC([C@H](CN1N=NC(COC2=CC=C(/C=C/C3=CC=C4N3[B-](F)(F)[N+]5=C(C6=CC=CS6)C=CC5=C4)C=C2)=C1)NC([C@H](CC(N)=O)NC([C@H](CCC(O)=O)NC([C@H](C(C)C)NC(CCN7CCC(OC8=CC=CC=C8CC9=CC=CC=C9)CC7)=O)=O)=O)=O)=O	6.79
28a	O=C(N[C@@H](C(C)C)C(N[C@@H](CO)C(N[C@@H](CC(N)=O)C(NCCC(N[C@H](C(N)=O)CCCN(N=N1)C=C1COC2=CC=C(/C=C/C3=CC=C4N3[B-](F)(F)[N+]5=C(C6=CC=CS6)C=CC5=C4)C=C2)=O)=O)=O)=O)CCN(CC7)CCC7OC8=C(CC9=CC=CC=C9)C=CC=C8	7.71
28b	O=C(N[C@@H](C)C(N[C@@H](C)C(N[C@@H](C)C(NCCC(N[C@H](C(N)=O)CCCN(N=N1)C=C1COC2=CC=C(/C=C/C3=CC=C4N3[B-](F)(F)[N+]5=C(C6=CC=CS6)C=CC5=C4)C=C2)=O)=O)=O)=O)CCN(CC7)CCC7OC8=C(CC9=CC=CC=C9)C=CC=C8	7.86
28c	CN(CCC(N[C@@H](C(C)C)C(N[C@@H](CO)C(N[C@@H](CC(N)=O)C(NCCC(N[C@H](C(N)=O)CCCN(N=N1)C=C1COC2=CC=C(/C=C/C3=CC=C4N3[B-](F)(F)[N+]5=C(C6=CC=CS6)C=CC5=C4)C=C2)=O)=O)=O)=O)=O)CC/C=C7C(C=CC=C8)=C8OCC9=C/7C=CC=C9	7.72
28d	CN(CCC(N[C@@H](C)C(N[C@@H](C)C(N[C@@H](C)C(NCCC(N[C@H](C(N)=O)CCCN(N=N1)C=C1COC2=CC=C(/C=C/C3=CC=C4N3[B-](F)(F)[N+]5=C(C6=CC=CS6)C=CC5=C4)C=C2)=O)=O)=O)=O)=O)CC/C=C7C(C=CC=C8)=C8OCC9=C/7C=CC=C9	8.27
31a	O=C(N[C@@H](C(C)C)C(N[C@@H](CO)C(N[C@@H](CC(N)=O)C(NCCC(N[C@H](C(N)=O)CCCCNC(COC1=CC=C(/C=C/C2=CC=C3N2[B-](F)(F)[N+]4=C(C5=CC=CS5)C=CC4=C3)C=C1)=O)=O)=O)=O)=O)CCN(CC6)CCC6OC7=C(CC8=CC=CC=C8)C=CC=C7	8.40	8.56	< 6	< 6
31b	O=C(N[C@@H](C(C)C)C(N[C@@H](C)C(N[C@@H](CC(N)=O)C(NCCC(N[C@H](C(N)=O)CCCCNC(COC1=CC=C(/C=C/C2=CC=C3N2[B-](F)(F)[N+]4=C(C5=CC=CS5)C=CC4=C3)C=C1)=O)=O)=O)=O)=O)CCN(CC6)CCC6OC7=C(CC8=CC=CC=C8)C=CC=C7	8.34
31c	O=C(N[C@@H]([C@@H](C)O)C(N[C@@H](CO)C(N[C@@H](CC(N)=O)C(NCCC(N[C@H](C(N)=O)CCCCNC(COC1=CC=C(/C=C/C2=CC=C3N2[B-](F)(F)[N+]4=C(C5=CC=CS5)C=CC4=C3)C=C1)=O)=O)=O)=O)=O)CCN(CC6)CCC6OC7=C(CC8=CC=CC=C8)C=CC=C7	8.20
31d	O=C(N[C@@H]([C@@H](C)O)C(N[C@@H](C)C(N[C@@H](CC(N)=O)C(NCCC(N[C@H](C(N)=O)CCCCNC(COC1=CC=C(/C=C/C2=CC=C3N2[B-](F)(F)[N+]4=C(C5=CC=CS5)C=CC4=C3)C=C1)=O)=O)=O)=O)=O)CCN(CC6)CCC6OC7=C(CC8=CC=CC=C8)C=CC=C7	8.29
31e	O=C(N[C@@H](C(C)C)C(N[C@@H](CO)C(N[C@@H](CC1=CC=C(O)C=C1)C(NCCC(N[C@H](C(N)=O)CCCCNC(COC2=CC=C(/C=C/C3=CC=C4N3[B-](F)(F)[N+]5=C(C6=CC=CS6)C=CC5=C4)C=C2)=O)=O)=O)=O)=O)CCN(CC7)CCC7OC8=C(CC9=CC=CC=C9)C=CC=C8	7.80
31f	O=C(N[C@@H](C(C)C)C(N[C@@H](C)C(N[C@@H](CC1=CC=C(O)C=C1)C(NCCC(N[C@H](C(N)=O)CCCCNC(COC2=CC=C(/C=C/C3=CC=C4N3[B-](F)(F)[N+]5=C(C6=CC=CS6)C=CC5=C4)C=C2)=O)=O)=O)=O)=O)CCN(CC7)CCC7OC8=C(CC9=CC=CC=C9)C=CC=C8	7.98
31g	O=C(N[C@@H]([C@@H](C)O)C(N[C@@H](CO)C(N[C@@H](CC1=CC=C(O)C=C1)C(NCCC(N[C@H](C(N)=O)CCCCNC(COC2=CC=C(/C=C/C3=CC=C4N3[B-](F)(F)[N+]5=C(C6=CC=CS6)C=CC5=C4)C=C2)=O)=O)=O)=O)=O)CCN(CC7)CCC7OC8=C(CC9=CC=CC=C9)C=CC=C8	8.16
31h	O=C(N[C@@H]([C@@H](C)O)C(N[C@@H](C)C(N[C@@H](CC1=CC=C(O)C=C1)C(NCCC(N[C@H](C(N)=O)CCCCNC(COC2=CC=C(/C=C/C3=CC=C4N3[B-](F)(F)[N+]5=C(C6=CC=CS6)C=CC5=C4)C=C2)=O)=O)=O)=O)=O)CCN(CC7)CCC7OC8=C(CC9=CC=CC=C9)C=CC=C8	8.23
31i	O=C(N[C@@H]([C@H](CC)C)C(N[C@@H](CO)C(N[C@@H](CC(N)=O)C(NCCC(N[C@H](C(N)=O)CCCCNC(COC1=CC=C(/C=C/C2=CC=C3N2[B-](F)(F)[N+]4=C(C5=CC=CS5)C=CC4=C3)C=C1)=O)=O)=O)=O)=O)CCN(CC6)CCC6OC7=C(CC8=CC=CC=C8)C=CC=C7	8.33
31j	O=C(N[C@@H](CC(C)C)C(N[C@@H](CO)C(N[C@@H](CC(N)=O)C(NCCC(N[C@H](C(N)=O)CCCCNC(COC1=CC=C(/C=C/C2=CC=C3N2[B-](F)(F)[N+]4=C(C5=CC=CS5)C=CC4=C3)C=C1)=O)=O)=O)=O)=O)CCN(CC6)CCC6OC7=C(CC8=CC=CC=C8)C=CC=C7	8.23
31k	O=C(N[C@@H](CC1=CC=CC=C1)C(N[C@@H](C)C(N[C@@H](C)C(NCCC(N[C@H](C(N)=O)CCCCNC(COC2=CC=C(/C=C/C3=CC=C4N3[B-](F)(F)[N+]5=C(C6=CC=CS6)C=CC5=C4)C=C2)=O)=O)=O)=O)=O)CCN(CC7)CCC7OC8=C(CC9=CC=CC=C9)C=CC=C8	7.92	8.59	< 6	< 6
38a	O=C(COC1=CC=C(/C=C/C2=[N+]3C(C=C2)=CC4=CC=C(C5=CC=CS5)N4[B-]3(F)F)C=C1)NCCCCCC(NCCCC[C@@H](C(N)=O)NC(CCNC([C@H](CC(N)=O)NC([C@H](CO)NC([C@H](C(C)C)NC(CCN(CC6)CCC6OC7=C(CC8=CC=CC=C8)C=CC=C7)=O)=O)=O)=O)=O)=O	7.74
38b	O=C(N[C@@H](C(C)C)C(N[C@@H](CO)C(N[C@@H](CC(N)=O)C(NCCC(N[C@H](C(N)=O)CCCCNC(COC1=CC=C(/C=C/C2=CC=C3N2[B-](F)(F)[N+]4=C(C)C=C(C)C4=C3)C=C1)=O)=O)=O)=O)=O)CCN(CC5)CCC5OC6=C(CC7=CC=CC=C7)C=CC=C6	7.18	6.96
38c	O=C(N[C@@H](C(C)C)C(N[C@@H](CO)C(N[C@@H](CC(N)=O)C(NCCC(N[C@H](C(N)=O)CCCCNC(CCC1=CC=C2N1[B-](F)(F)[N+]3=C(C4=CC=CS4)C=CC3=C2)=O)=O)=O)=O)=O)CCN(CC5)CCC5OC6=C(CC7=CC=CC=C7)C=CC=C6	6.68	6.52
38d	O=C(CCC1=[N+]2C(C=C1)=CC3=C(C)C=C(C)N3[B-]2(F)F)NCCCC[C@@H](C(N)=O)NC(CCNC([C@H](CC(N)=O)NC([C@H](CO)NC([C@H](C(C)C)NC(CCN(CC4)CCC4OC5=C(CC6=CC=CC=C6)C=CC=C5)=O)=O)=O)=O)=O	5.89	6.95
38e	O=C(CCCCCNC(CCC1=[N+]2C(C=C1)=CC3=C(C)C=C(C)N3[B-]2(F)F)=O)NCCCC[C@@H](C(N)=O)NC(CCNC([C@H](CC(N)=O)NC([C@H](CO)NC([C@H](C(C)C)NC(CCN(CC4)CCC4OC5=C(CC6=CC=CC=C6)C=CC=C5)=O)=O)=O)=O)=O	5.28
38f	O=C(N[C@@H](C(C)C)C(N[C@@H](CO)C(N[C@@H](CC(N)=O)C(NCCC(N[C@H](C(N)=O)CCCCNC(CCCCC[N+]1=C(/C=C/C=C/C=C2N(C)C3=CC=C(S(=O)([O-])=O)C=C3C/2(C)C)C(C)(C)C4=CC(S(=O)([O-])=O)=CC=C41)=O)=O)=O)=O)=O)CCN(CC5)CCC5OC6=C(CC7=CC=CC=C7)C=CC=C6	5.66	5.33
39a	O=C(COC1=CC=C(/C=C/C2=[N+]3C(C=C2)=CC4=CC=C(C5=CC=CS5)N4[B-]3(F)F)C=C1)NCCCCCC(NCCCC[C@@H](C(N)=O)NC(CCNC([C@H](C)NC([C@H](C)NC([C@H](CC6=CC=CC=C6)NC(CCN(CC7)CCC7OC8=C(CC9=CC=CC=C9)C=CC=C8)=O)=O)=O)=O)=O)=O	7.98
39b	O=C(N[C@@H](CC1=CC=CC=C1)C(N[C@@H](C)C(N[C@@H](C)C(NCCC(N[C@H](C(N)=O)CCCCNC(COC2=CC=C(/C=C/C3=CC=C4N3[B-](F)(F)[N+]5=C(C)C=C(C)C5=C4)C=C2)=O)=O)=O)=O)=O)CCN(CC6)CCC6OC7=C(CC8=CC=CC=C8)C=CC=C7	7.36	6.99
39c	O=C(N[C@@H](CC1=CC=CC=C1)C(N[C@@H](C)C(N[C@@H](C)C(NCCC(N[C@H](C(N)=O)CCCCNC(CCC2=CC=C3N2[B-](F)(F)[N+]4=C(C5=CC=CS5)C=CC4=C3)=O)=O)=O)=O)=O)CCN(CC6)CCC6OC7=C(CC8=CC=CC=C8)C=CC=C7	6.14	6.44
39d	O=C(CCC1=[N+]2C(C=C1)=CC3=C(C)C=C(C)N3[B-]2(F)F)NCCCC[C@@H](C(N)=O)NC(CCNC([C@H](C)NC([C@H](C)NC([C@H](CC4=CC=CC=C4)NC(CCN(CC5)CCC5OC6=C(CC7=CC=CC=C7)C=CC=C6)=O)=O)=O)=O)=O	5.84	7.46
39e	O=C(CCCCCNC(CCC1=[N+]2C(C=C1)=CC3=C(C)C=C(C)N3[B-]2(F)F)=O)NCCCC[C@@H](C(N)=O)NC(CCNC([C@H](C)NC([C@H](C)NC([C@H](CC4=CC=CC=C4)NC(CCN(CC5)CCC5OC6=C(CC7=CC=CC=C7)C=CC=C6)=O)=O)=O)=O)=O	5.57
39f	O=C(N[C@@H](CC1=CC=CC=C1)C(N[C@@H](C)C(N[C@@H](C)C(NCCC(N[C@H](C(N)=O)CCCCNC(CCCCC[N+]2=C(/C=C/C=C/C=C3N(C)C4=CC=C(S(=O)([O-])=O)C=C4C/3(C)C)C(C)(C)C5=CC(S(=O)([O-])=O)=CC=C52)=O)=O)=O)=O)=O)CCN(CC6)CCC6OC7=C(CC8=CC=CC=C8)C=CC=C7	5.66	6.09
