# Supplementary material for: Optimization of Peptide Linker-Based Fluorescent Ligands for the Histamine H1 Receptor
Source: J Med Chem. 2022 Jun 3;65(12):8258–88. doi: 10.1021/acs.jmedchem.2c00125 (PMC9234962; doi:10.1021/acs.jmedchem.2c00125)
Supplement: Supplementary file 2 — jm2c00125_si_002.pdb [file jm2c00125_si_002.pdb]

ATOM      1  N   MET A  28      11.577  13.182  10.961  0.00164.07           N  
ATOM      2  CA  MET A  28      10.233  12.605  10.968  0.00166.06           C  
ATOM      3  C   MET A  28       9.756  12.121  12.356  0.00169.83           C  
ATOM      4  O   MET A  28       8.610  12.427  12.687  0.00169.06           O  
ATOM      5  CB  MET A  28      10.072  11.535   9.869  0.00172.72           C  
ATOM      6  CG  MET A  28       8.601  11.256   9.509  0.00178.23           C  
ATOM      7  SD  MET A  28       8.350  10.332   7.969  0.00187.16           S  
ATOM      8  CE  MET A  28       8.637  11.648   6.754  0.00181.52           C  
ATOM      9  HA  MET A  28       9.575  13.431  10.696  0.00  0.00           H  
ATOM     10  HB2 MET A  28      10.582  11.887   8.973  0.00  0.00           H  
ATOM     11  HB3 MET A  28      10.571  10.607  10.148  0.00  0.00           H  
ATOM     12  HG2 MET A  28       8.133  10.692  10.316  0.00  0.00           H  
ATOM     13  HG3 MET A  28       8.043  12.190   9.428  0.00  0.00           H  
ATOM     14  HE1 MET A  28       8.480  11.266   5.745  0.00  0.00           H  
ATOM     15  HE2 MET A  28       7.948  12.477   6.918  0.00  0.00           H  
ATOM     16  HE3 MET A  28       9.657  12.025   6.820  0.00  0.00           H  
ATOM     17  H1  MET A  28      11.868  13.433  10.027  0.00  0.00           H  
ATOM     18  H2  MET A  28      11.619  14.031  11.506  0.00  0.00           H  
ATOM     19  N   PRO A  29      10.547  11.397  13.191  0.00166.77           N  
ATOM     20  CA  PRO A  29      10.091  10.989  14.534  0.00166.12           C  
ATOM     21  C   PRO A  29      10.121  12.140  15.563  0.00166.31           C  
ATOM     22  O   PRO A  29       9.458  12.046  16.593  0.00165.51           O  
ATOM     23  CB  PRO A  29      11.047   9.860  14.941  0.00169.76           C  
ATOM     24  CG  PRO A  29      12.344  10.185  14.221  0.00173.76           C  
ATOM     25  CD  PRO A  29      11.896  10.877  12.931  0.00169.25           C  
ATOM     26  HA  PRO A  29       9.073  10.597  14.491  0.00  0.00           H  
ATOM     27  HB2 PRO A  29      11.181   9.760  16.020  0.00  0.00           H  
ATOM     28  HB3 PRO A  29      10.659   8.908  14.575  0.00  0.00           H  
ATOM     29  HG2 PRO A  29      12.928  10.880  14.826  0.00  0.00           H  
ATOM     30  HG3 PRO A  29      12.962   9.305  14.037  0.00  0.00           H  
ATOM     31  HD2 PRO A  29      12.613  11.658  12.681  0.00  0.00           H  
ATOM     32  HD3 PRO A  29      11.861  10.165  12.107  0.00  0.00           H  
ATOM     33  N   LEU A  30      10.852  13.229  15.265  0.00160.14           N  
ATOM     34  CA  LEU A  30      11.025  14.423  16.094  0.00155.69           C  
ATOM     35  C   LEU A  30       9.862  15.434  15.992  0.00158.03           C  
ATOM     36  O   LEU A  30       9.941  16.503  16.596  0.00153.82           O  
ATOM     37  CB  LEU A  30      12.350  15.099  15.666  0.00153.72           C  
ATOM     38  CG  LEU A  30      13.591  14.408  16.272  0.00158.57           C  
ATOM     39  CD1 LEU A  30      14.806  14.510  15.340  0.00159.80           C  
ATOM     40  CD2 LEU A  30      13.923  14.976  17.662  0.00157.08           C  
ATOM     41  H   LEU A  30      11.356  13.216  14.390  0.00  0.00           H  
ATOM     42  HA  LEU A  30      11.095  14.117  17.136  0.00  0.00           H  
ATOM     43  HB2 LEU A  30      12.410  15.095  14.576  0.00  0.00           H  
ATOM     44  HB3 LEU A  30      12.377  16.155  15.942  0.00  0.00           H  
ATOM     45  HG  LEU A  30      13.378  13.344  16.387  0.00  0.00           H  
ATOM     46 HD11 LEU A  30      15.674  14.008  15.770  0.00  0.00           H  
ATOM     47 HD12 LEU A  30      14.603  14.041  14.377  0.00  0.00           H  
ATOM     48 HD13 LEU A  30      15.080  15.550  15.155  0.00  0.00           H  
ATOM     49 HD21 LEU A  30      14.748  14.434  18.124  0.00  0.00           H  
ATOM     50 HD22 LEU A  30      14.208  16.027  17.603  0.00  0.00           H  
ATOM     51 HD23 LEU A  30      13.068  14.904  18.332  0.00  0.00           H  
ATOM     52  N   VAL A  31       8.770  15.097  15.281  0.00158.07           N  
ATOM     53  CA  VAL A  31       7.537  15.887  15.189  0.00157.79           C  
ATOM     54  C   VAL A  31       6.841  15.986  16.561  0.00160.95           C  
ATOM     55  O   VAL A  31       6.498  17.088  16.993  0.00157.64           O  
ATOM     56  CB  VAL A  31       6.608  15.257  14.108  0.00165.62           C  
ATOM     57  CG1 VAL A  31       5.171  15.821  14.097  0.00165.39           C  
ATOM     58  CG2 VAL A  31       7.215  15.408  12.701  0.00166.59           C  
ATOM     59  H   VAL A  31       8.777  14.205  14.806  0.00  0.00           H  
ATOM     60  HA  VAL A  31       7.799  16.900  14.877  0.00  0.00           H  
ATOM     61  HB  VAL A  31       6.528  14.188  14.314  0.00  0.00           H  
ATOM     62 HG11 VAL A  31       4.596  15.410  13.267  0.00  0.00           H  
ATOM     63 HG12 VAL A  31       4.624  15.574  15.007  0.00  0.00           H  
ATOM     64 HG13 VAL A  31       5.174  16.906  13.993  0.00  0.00           H  
ATOM     65 HG21 VAL A  31       6.630  14.861  11.961  0.00  0.00           H  
ATOM     66 HG22 VAL A  31       7.242  16.454  12.394  0.00  0.00           H  
ATOM     67 HG23 VAL A  31       8.235  15.029  12.650  0.00  0.00           H  
ATOM     68  N   VAL A  32       6.654  14.841  17.243  0.00160.18           N  
ATOM     69  CA  VAL A  32       5.922  14.751  18.508  0.00159.49           C  
ATOM     70  C   VAL A  32       6.878  14.852  19.720  0.00160.96           C  
ATOM     71  O   VAL A  32       6.411  15.105  20.827  0.00159.30           O  
ATOM     72  CB  VAL A  32       5.109  13.422  18.590  0.00167.17           C  
ATOM     73  CG1 VAL A  32       3.887  13.579  19.518  0.00166.70           C  
ATOM     74  CG2 VAL A  32       4.624  12.894  17.224  0.00170.56           C  
ATOM     75  H   VAL A  32       6.975  13.977  16.829  0.00  0.00           H  
ATOM     76  HA  VAL A  32       5.213  15.577  18.546  0.00  0.00           H  
ATOM     77  HB  VAL A  32       5.747  12.641  19.008  0.00  0.00           H  
ATOM     78 HG11 VAL A  32       3.341  12.640  19.613  0.00  0.00           H  
ATOM     79 HG12 VAL A  32       4.167  13.885  20.524  0.00  0.00           H  
ATOM     80 HG13 VAL A  32       3.192  14.325  19.131  0.00  0.00           H  
ATOM     81 HG21 VAL A  32       3.995  12.011  17.346  0.00  0.00           H  
ATOM     82 HG22 VAL A  32       4.038  13.645  16.693  0.00  0.00           H  
ATOM     83 HG23 VAL A  32       5.456  12.599  16.584  0.00  0.00           H  
ATOM     84  N   VAL A  33       8.205  14.707  19.535  0.00156.78           N  
ATOM     85  CA  VAL A  33       9.221  14.854  20.592  0.00154.03           C  
ATOM     86  C   VAL A  33       9.287  16.311  21.086  0.00153.23           C  
ATOM     87  O   VAL A  33       9.341  16.545  22.291  0.00150.88           O  
ATOM     88  CB  VAL A  33      10.604  14.379  20.067  0.00158.74           C  
ATOM     89  CG1 VAL A  33      11.774  14.647  21.038  0.00155.83           C  
ATOM     90  CG2 VAL A  33      10.583  12.881  19.714  0.00162.58           C  
ATOM     91  H   VAL A  33       8.535  14.507  18.602  0.00  0.00           H  
ATOM     92  HA  VAL A  33       8.935  14.225  21.437  0.00  0.00           H  
ATOM     93  HB  VAL A  33      10.817  14.940  19.158  0.00  0.00           H  
ATOM     94 HG11 VAL A  33      12.702  14.212  20.666  0.00  0.00           H  
ATOM     95 HG12 VAL A  33      11.962  15.713  21.173  0.00  0.00           H  
ATOM     96 HG13 VAL A  33      11.580  14.214  22.020  0.00  0.00           H  
ATOM     97 HG21 VAL A  33      11.512  12.576  19.232  0.00  0.00           H  
ATOM     98 HG22 VAL A  33      10.455  12.268  20.607  0.00  0.00           H  
ATOM     99 HG23 VAL A  33       9.770  12.636  19.035  0.00  0.00           H  
ATOM    100  N   LEU A  34       9.221  17.280  20.161  0.00148.41           N  
ATOM    101  CA  LEU A  34       9.183  18.712  20.454  0.00144.95           C  
ATOM    102  C   LEU A  34       7.784  19.158  20.930  0.00148.36           C  
ATOM    103  O   LEU A  34       7.682  20.168  21.628  0.00145.59           O  
ATOM    104  CB  LEU A  34       9.552  19.480  19.166  0.00144.44           C  
ATOM    105  CG  LEU A  34      10.945  19.143  18.579  0.00149.61           C  
ATOM    106  CD1 LEU A  34      11.117  19.804  17.206  0.00150.18           C  
ATOM    107  CD2 LEU A  34      12.105  19.530  19.508  0.00149.84           C  
ATOM    108  H   LEU A  34       9.174  17.009  19.188  0.00  0.00           H  
ATOM    109  HA  LEU A  34       9.897  18.950  21.243  0.00  0.00           H  
ATOM    110  HB2 LEU A  34       8.794  19.277  18.406  0.00  0.00           H  
ATOM    111  HB3 LEU A  34       9.500  20.553  19.351  0.00  0.00           H  
ATOM    112  HG  LEU A  34      11.010  18.068  18.417  0.00  0.00           H  
ATOM    113 HD11 LEU A  34      12.084  19.561  16.766  0.00  0.00           H  
ATOM    114 HD12 LEU A  34      10.348  19.461  16.513  0.00  0.00           H  
ATOM    115 HD13 LEU A  34      11.044  20.889  17.282  0.00  0.00           H  
ATOM    116 HD21 LEU A  34      13.067  19.282  19.058  0.00  0.00           H  
ATOM    117 HD22 LEU A  34      12.106  20.597  19.714  0.00  0.00           H  
ATOM    118 HD23 LEU A  34      12.053  19.003  20.461  0.00  0.00           H  
ATOM    119  N   SER A  35       6.721  18.395  20.606  0.00147.44           N  
ATOM    120  CA  SER A  35       5.346  18.663  21.036  0.00147.53           C  
ATOM    121  C   SER A  35       5.103  18.179  22.474  0.00150.49           C  
ATOM    122  O   SER A  35       4.383  18.850  23.205  0.00149.03           O  
ATOM    123  CB  SER A  35       4.347  17.913  20.135  0.00154.06           C  
ATOM    124  OG  SER A  35       4.393  18.377  18.802  0.00161.28           O  
ATOM    125  H   SER A  35       6.882  17.569  20.049  0.00  0.00           H  
ATOM    126  HA  SER A  35       5.142  19.732  20.990  0.00  0.00           H  
ATOM    127  HB2 SER A  35       4.506  16.838  20.168  0.00  0.00           H  
ATOM    128  HB3 SER A  35       3.329  18.079  20.492  0.00  0.00           H  
ATOM    129  HG  SER A  35       5.221  18.131  18.415  0.00  0.00           H  
ATOM    130  N   THR A  36       5.706  17.055  22.903  0.00147.61           N  
ATOM    131  CA  THR A  36       5.638  16.559  24.284  0.00147.01           C  
ATOM    132  C   THR A  36       6.458  17.428  25.255  0.00146.70           C  
ATOM    133  O   THR A  36       6.045  17.574  26.405  0.00145.38           O  
ATOM    134  CB  THR A  36       6.066  15.074  24.371  0.00157.69           C  
ATOM    135  CG2 THR A  36       5.045  14.113  23.746  0.00159.86           C  
ATOM    136  OG1 THR A  36       7.350  14.850  23.822  0.00157.78           O  
ATOM    137  H   THR A  36       6.263  16.527  22.245  0.00  0.00           H  
ATOM    138  HA  THR A  36       4.603  16.609  24.614  0.00  0.00           H  
ATOM    139  HB  THR A  36       6.141  14.803  25.425  0.00  0.00           H  
ATOM    140  HG1 THR A  36       7.305  14.973  22.885  0.00  0.00           H  
ATOM    141 HG21 THR A  36       5.375  13.078  23.829  0.00  0.00           H  
ATOM    142 HG22 THR A  36       4.080  14.192  24.248  0.00  0.00           H  
ATOM    143 HG23 THR A  36       4.878  14.326  22.693  0.00  0.00           H  
ATOM    144  N   ILE A  37       7.553  18.057  24.786  0.00140.81           N  
ATOM    145  CA  ILE A  37       8.322  19.075  25.513  0.00136.96           C  
ATOM    146  C   ILE A  37       7.482  20.358  25.697  0.00138.39           C  
ATOM    147  O   ILE A  37       7.519  20.946  26.773  0.00136.47           O  
ATOM    148  CB  ILE A  37       9.672  19.336  24.772  0.00139.15           C  
ATOM    149  CG1 ILE A  37      10.599  18.100  24.891  0.00140.59           C  
ATOM    150  CG2 ILE A  37      10.425  20.591  25.268  0.00137.06           C  
ATOM    151  CD1 ILE A  37      11.799  18.109  23.932  0.00146.78           C  
ATOM    152  H   ILE A  37       7.837  17.862  23.837  0.00  0.00           H  
ATOM    153  HA  ILE A  37       8.549  18.688  26.508  0.00  0.00           H  
ATOM    154  HB  ILE A  37       9.449  19.491  23.716  0.00  0.00           H  
ATOM    155 HG12 ILE A  37      10.958  18.008  25.917  0.00  0.00           H  
ATOM    156 HG13 ILE A  37      10.032  17.189  24.703  0.00  0.00           H  
ATOM    157 HG21 ILE A  37      11.362  20.744  24.735  0.00  0.00           H  
ATOM    158 HG22 ILE A  37       9.848  21.499  25.113  0.00  0.00           H  
ATOM    159 HG23 ILE A  37      10.656  20.519  26.331  0.00  0.00           H  
ATOM    160 HD11 ILE A  37      12.346  17.168  23.996  0.00  0.00           H  
ATOM    161 HD12 ILE A  37      11.479  18.232  22.897  0.00  0.00           H  
ATOM    162 HD13 ILE A  37      12.503  18.906  24.164  0.00  0.00           H  
ATOM    163  N   CYS A  38       6.693  20.757  24.684  0.00134.88           N  
ATOM    164  CA  CYS A  38       5.746  21.875  24.729  0.00133.30           C  
ATOM    165  C   CYS A  38       4.548  21.588  25.662  0.00136.28           C  
ATOM    166  O   CYS A  38       4.112  22.494  26.371  0.00134.06           O  
ATOM    167  CB  CYS A  38       5.293  22.145  23.273  0.00135.08           C  
ATOM    168  SG  CYS A  38       4.002  23.410  23.113  0.00139.12           S  
ATOM    169  H   CYS A  38       6.722  20.221  23.828  0.00  0.00           H  
ATOM    170  HA  CYS A  38       6.260  22.759  25.109  0.00  0.00           H  
ATOM    171  HB2 CYS A  38       6.151  22.459  22.677  0.00  0.00           H  
ATOM    172  HB3 CYS A  38       4.912  21.243  22.804  0.00  0.00           H  
ATOM    173  HG  CYS A  38       4.636  24.363  23.804  0.00  0.00           H  
ATOM    174  N   LEU A  39       4.042  20.340  25.689  0.00134.43           N  
ATOM    175  CA  LEU A  39       2.879  19.908  26.472  0.00135.28           C  
ATOM    176  C   LEU A  39       3.124  19.884  27.990  0.00136.54           C  
ATOM    177  O   LEU A  39       2.167  20.077  28.741  0.00136.16           O  
ATOM    178  CB  LEU A  39       2.434  18.497  26.020  0.00138.65           C  
ATOM    179  CG  LEU A  39       1.564  18.479  24.743  0.00145.67           C  
ATOM    180  CD1 LEU A  39       1.533  17.077  24.112  0.00149.13           C  
ATOM    181  CD2 LEU A  39       0.130  18.959  25.024  0.00148.97           C  
ATOM    182  H   LEU A  39       4.448  19.656  25.064  0.00  0.00           H  
ATOM    183  HA  LEU A  39       2.073  20.618  26.291  0.00  0.00           H  
ATOM    184  HB2 LEU A  39       3.321  17.884  25.877  0.00  0.00           H  
ATOM    185  HB3 LEU A  39       1.872  17.995  26.810  0.00  0.00           H  
ATOM    186  HG  LEU A  39       1.996  19.160  24.011  0.00  0.00           H  
ATOM    187 HD11 LEU A  39       0.905  17.064  23.221  0.00  0.00           H  
ATOM    188 HD12 LEU A  39       2.525  16.753  23.805  0.00  0.00           H  
ATOM    189 HD13 LEU A  39       1.139  16.337  24.807  0.00  0.00           H  
ATOM    190 HD21 LEU A  39      -0.473  18.942  24.116  0.00  0.00           H  
ATOM    191 HD22 LEU A  39      -0.363  18.323  25.760  0.00  0.00           H  
ATOM    192 HD23 LEU A  39       0.110  19.980  25.403  0.00  0.00           H  
ATOM    193  N   VAL A  40       4.372  19.691  28.451  0.00131.22           N  
ATOM    194  CA  VAL A  40       4.711  19.817  29.870  0.00129.31           C  
ATOM    195  C   VAL A  40       5.001  21.283  30.247  0.00130.13           C  
ATOM    196  O   VAL A  40       4.753  21.641  31.391  0.00128.69           O  
ATOM    197  CB  VAL A  40       5.907  18.904  30.253  0.00133.10           C  
ATOM    198  CG1 VAL A  40       5.499  17.423  30.276  0.00136.04           C  
ATOM    199  CG2 VAL A  40       7.169  19.103  29.402  0.00132.25           C  
ATOM    200  H   VAL A  40       5.121  19.515  27.796  0.00  0.00           H  
ATOM    201  HA  VAL A  40       3.861  19.503  30.481  0.00  0.00           H  
ATOM    202  HB  VAL A  40       6.179  19.150  31.280  0.00  0.00           H  
ATOM    203 HG11 VAL A  40       6.320  16.795  30.623  0.00  0.00           H  
ATOM    204 HG12 VAL A  40       4.654  17.256  30.946  0.00  0.00           H  
ATOM    205 HG13 VAL A  40       5.211  17.074  29.284  0.00  0.00           H  
ATOM    206 HG21 VAL A  40       8.020  18.573  29.830  0.00  0.00           H  
ATOM    207 HG22 VAL A  40       7.031  18.735  28.390  0.00  0.00           H  
ATOM    208 HG23 VAL A  40       7.436  20.153  29.333  0.00  0.00           H  
ATOM    209  N   THR A  41       5.460  22.148  29.321  0.00125.70           N  
ATOM    210  CA  THR A  41       5.796  23.556  29.598  0.00123.34           C  
ATOM    211  C   THR A  41       4.539  24.410  29.862  0.00127.71           C  
ATOM    212  O   THR A  41       4.590  25.308  30.704  0.00125.54           O  
ATOM    213  CB  THR A  41       6.584  24.143  28.402  0.00131.76           C  
ATOM    214  CG2 THR A  41       7.078  25.585  28.602  0.00127.99           C  
ATOM    215  OG1 THR A  41       7.757  23.384  28.251  0.00132.93           O  
ATOM    216  H   THR A  41       5.651  21.806  28.389  0.00  0.00           H  
ATOM    217  HA  THR A  41       6.425  23.592  30.490  0.00  0.00           H  
ATOM    218  HB  THR A  41       6.003  24.078  27.481  0.00  0.00           H  
ATOM    219  HG1 THR A  41       8.304  23.786  27.593  0.00  0.00           H  
ATOM    220 HG21 THR A  41       7.632  25.928  27.728  0.00  0.00           H  
ATOM    221 HG22 THR A  41       6.265  26.291  28.759  0.00  0.00           H  
ATOM    222 HG23 THR A  41       7.743  25.657  29.461  0.00  0.00           H  
ATOM    223  N   VAL A  42       3.411  24.106  29.191  0.00126.90           N  
ATOM    224  CA  VAL A  42       2.112  24.756  29.406  0.00127.69           C  
ATOM    225  C   VAL A  42       1.444  24.341  30.734  0.00132.23           C  
ATOM    226  O   VAL A  42       0.509  25.014  31.160  0.00131.90           O  
ATOM    227  CB  VAL A  42       1.144  24.452  28.227  0.00133.91           C  
ATOM    228  CG1 VAL A  42       1.618  25.108  26.926  0.00133.00           C  
ATOM    229  CG2 VAL A  42       0.867  22.958  27.997  0.00136.33           C  
ATOM    230  H   VAL A  42       3.447  23.359  28.511  0.00  0.00           H  
ATOM    231  HA  VAL A  42       2.271  25.834  29.447  0.00  0.00           H  
ATOM    232  HB  VAL A  42       0.184  24.917  28.462  0.00  0.00           H  
ATOM    233 HG11 VAL A  42       0.896  24.965  26.121  0.00  0.00           H  
ATOM    234 HG12 VAL A  42       1.750  26.181  27.061  0.00  0.00           H  
ATOM    235 HG13 VAL A  42       2.568  24.690  26.595  0.00  0.00           H  
ATOM    236 HG21 VAL A  42       0.146  22.811  27.193  0.00  0.00           H  
ATOM    237 HG22 VAL A  42       1.781  22.445  27.710  0.00  0.00           H  
ATOM    238 HG23 VAL A  42       0.468  22.467  28.885  0.00  0.00           H  
ATOM    239  N   GLY A  43       1.913  23.255  31.374  0.00129.03           N  
ATOM    240  CA  GLY A  43       1.404  22.731  32.637  0.00129.15           C  
ATOM    241  C   GLY A  43       2.329  23.012  33.825  0.00130.11           C  
ATOM    242  O   GLY A  43       1.833  23.335  34.901  0.00129.43           O  
ATOM    243  H   GLY A  43       2.681  22.755  30.947  0.00  0.00           H  
ATOM    244  HA2 GLY A  43       0.404  23.111  32.854  0.00  0.00           H  
ATOM    245  HA3 GLY A  43       1.304  21.650  32.537  0.00  0.00           H  
ATOM    246  N   LEU A  44       3.657  22.893  33.646  0.00124.42           N  
ATOM    247  CA  LEU A  44       4.665  23.025  34.702  0.00121.38           C  
ATOM    248  C   LEU A  44       4.900  24.488  35.112  0.00122.77           C  
ATOM    249  O   LEU A  44       5.111  24.738  36.296  0.00121.11           O  
ATOM    250  CB  LEU A  44       6.015  22.437  34.231  0.00120.51           C  
ATOM    251  CG  LEU A  44       6.103  20.895  34.179  0.00126.85           C  
ATOM    252  CD1 LEU A  44       7.411  20.476  33.488  0.00126.39           C  
ATOM    253  CD2 LEU A  44       6.008  20.248  35.571  0.00129.25           C  
ATOM    254  H   LEU A  44       3.991  22.599  32.736  0.00  0.00           H  
ATOM    255  HA  LEU A  44       4.320  22.488  35.585  0.00  0.00           H  
ATOM    256  HB2 LEU A  44       6.265  22.856  33.255  0.00  0.00           H  
ATOM    257  HB3 LEU A  44       6.810  22.769  34.895  0.00  0.00           H  
ATOM    258  HG  LEU A  44       5.275  20.510  33.586  0.00  0.00           H  
ATOM    259 HD11 LEU A  44       7.483  19.391  33.400  0.00  0.00           H  
ATOM    260 HD12 LEU A  44       7.478  20.891  32.481  0.00  0.00           H  
ATOM    261 HD13 LEU A  44       8.282  20.823  34.044  0.00  0.00           H  
ATOM    262 HD21 LEU A  44       6.151  19.169  35.511  0.00  0.00           H  
ATOM    263 HD22 LEU A  44       6.765  20.646  36.248  0.00  0.00           H  
ATOM    264 HD23 LEU A  44       5.032  20.411  36.028  0.00  0.00           H  
ATOM    265  N   ASN A  45       4.824  25.455  34.181  0.00119.21           N  
ATOM    266  CA  ASN A  45       4.870  26.887  34.507  0.00117.69           C  
ATOM    267  C   ASN A  45       3.523  27.394  35.045  0.00122.89           C  
ATOM    268  O   ASN A  45       3.506  28.343  35.824  0.00121.82           O  
ATOM    269  CB  ASN A  45       5.232  27.716  33.257  0.00118.15           C  
ATOM    270  CG  ASN A  45       6.717  27.617  32.919  0.00140.41           C  
ATOM    271  ND2 ASN A  45       7.045  26.923  31.831  0.00133.55           N  
ATOM    272  OD1 ASN A  45       7.555  28.143  33.648  0.00132.68           O  
ATOM    273  H   ASN A  45       4.659  25.195  33.218  0.00  0.00           H  
ATOM    274  HA  ASN A  45       5.615  27.066  35.286  0.00  0.00           H  
ATOM    275  HB2 ASN A  45       4.621  27.425  32.401  0.00  0.00           H  
ATOM    276  HB3 ASN A  45       5.020  28.770  33.430  0.00  0.00           H  
ATOM    277 HD21 ASN A  45       6.321  26.506  31.262  0.00  0.00           H  
ATOM    278 HD22 ASN A  45       8.020  26.807  31.580  0.00  0.00           H  
ATOM    279  N   LEU A  46       2.409  26.740  34.676  0.00121.24           N  
ATOM    280  CA  LEU A  46       1.059  27.037  35.155  0.00122.38           C  
ATOM    281  C   LEU A  46       0.848  26.502  36.589  0.00126.79           C  
ATOM    282  O   LEU A  46       0.111  27.108  37.362  0.00126.84           O  
ATOM    283  CB  LEU A  46       0.072  26.362  34.180  0.00124.85           C  
ATOM    284  CG  LEU A  46      -1.354  26.947  34.164  0.00131.08           C  
ATOM    285  CD1 LEU A  46      -1.398  28.310  33.450  0.00130.17           C  
ATOM    286  CD2 LEU A  46      -2.329  25.968  33.490  0.00136.64           C  
ATOM    287  H   LEU A  46       2.508  25.962  34.040  0.00  0.00           H  
ATOM    288  HA  LEU A  46       0.916  28.116  35.150  0.00  0.00           H  
ATOM    289  HB2 LEU A  46       0.469  26.447  33.170  0.00  0.00           H  
ATOM    290  HB3 LEU A  46       0.031  25.291  34.386  0.00  0.00           H  
ATOM    291  HG  LEU A  46      -1.692  27.085  35.191  0.00  0.00           H  
ATOM    292 HD11 LEU A  46      -2.409  28.716  33.444  0.00  0.00           H  
ATOM    293 HD12 LEU A  46      -0.759  29.045  33.938  0.00  0.00           H  
ATOM    294 HD13 LEU A  46      -1.071  28.222  32.414  0.00  0.00           H  
ATOM    295 HD21 LEU A  46      -3.343  26.369  33.478  0.00  0.00           H  
ATOM    296 HD22 LEU A  46      -2.038  25.766  32.459  0.00  0.00           H  
ATOM    297 HD23 LEU A  46      -2.361  25.016  34.020  0.00  0.00           H  
ATOM    298  N   LEU A  47       1.550  25.412  36.949  0.00123.10           N  
ATOM    299  CA  LEU A  47       1.690  24.822  38.284  0.00122.93           C  
ATOM    300  C   LEU A  47       2.385  25.789  39.260  0.00125.17           C  
ATOM    301  O   LEU A  47       1.920  25.930  40.388  0.00125.48           O  
ATOM    302  CB  LEU A  47       2.447  23.475  38.120  0.00123.33           C  
ATOM    303  CG  LEU A  47       3.245  22.895  39.315  0.00126.33           C  
ATOM    304  CD1 LEU A  47       2.341  22.425  40.463  0.00127.90           C  
ATOM    305  CD2 LEU A  47       4.156  21.752  38.839  0.00128.20           C  
ATOM    306  H   LEU A  47       2.089  24.965  36.220  0.00  0.00           H  
ATOM    307  HA  LEU A  47       0.693  24.615  38.678  0.00  0.00           H  
ATOM    308  HB2 LEU A  47       1.744  22.722  37.763  0.00  0.00           H  
ATOM    309  HB3 LEU A  47       3.156  23.590  37.307  0.00  0.00           H  
ATOM    310  HG  LEU A  47       3.916  23.659  39.705  0.00  0.00           H  
ATOM    311 HD11 LEU A  47       2.933  22.039  41.293  0.00  0.00           H  
ATOM    312 HD12 LEU A  47       1.730  23.239  40.852  0.00  0.00           H  
ATOM    313 HD13 LEU A  47       1.669  21.630  40.139  0.00  0.00           H  
ATOM    314 HD21 LEU A  47       4.729  21.335  39.666  0.00  0.00           H  
ATOM    315 HD22 LEU A  47       3.578  20.941  38.394  0.00  0.00           H  
ATOM    316 HD23 LEU A  47       4.871  22.101  38.093  0.00  0.00           H  
ATOM    317  N   VAL A  48       3.458  26.475  38.821  0.00119.57           N  
ATOM    318  CA  VAL A  48       4.189  27.496  39.586  0.00117.07           C  
ATOM    319  C   VAL A  48       3.293  28.717  39.847  0.00120.66           C  
ATOM    320  O   VAL A  48       3.247  29.217  40.972  0.00119.73           O  
ATOM    321  CB  VAL A  48       5.465  27.926  38.808  0.00119.19           C  
ATOM    322  CG1 VAL A  48       6.224  29.113  39.446  0.00117.15           C  
ATOM    323  CG2 VAL A  48       6.442  26.761  38.632  0.00118.92           C  
ATOM    324  H   VAL A  48       3.779  26.294  37.880  0.00  0.00           H  
ATOM    325  HA  VAL A  48       4.481  27.069  40.547  0.00  0.00           H  
ATOM    326  HB  VAL A  48       5.164  28.242  37.809  0.00  0.00           H  
ATOM    327 HG11 VAL A  48       7.139  29.334  38.899  0.00  0.00           H  
ATOM    328 HG12 VAL A  48       5.638  30.032  39.441  0.00  0.00           H  
ATOM    329 HG13 VAL A  48       6.503  28.901  40.478  0.00  0.00           H  
ATOM    330 HG21 VAL A  48       7.181  26.994  37.870  0.00  0.00           H  
ATOM    331 HG22 VAL A  48       6.969  26.582  39.563  0.00  0.00           H  
ATOM    332 HG23 VAL A  48       5.955  25.833  38.347  0.00  0.00           H  
ATOM    333  N   LEU A  49       2.568  29.167  38.809  0.00117.72           N  
ATOM    334  CA  LEU A  49       1.656  30.305  38.851  0.00118.03           C  
ATOM    335  C   LEU A  49       0.416  30.049  39.717  0.00124.09           C  
ATOM    336  O   LEU A  49      -0.118  31.010  40.261  0.00124.00           O  
ATOM    337  CB  LEU A  49       1.213  30.658  37.414  0.00118.76           C  
ATOM    338  CG  LEU A  49       2.323  31.306  36.561  0.00121.30           C  
ATOM    339  CD1 LEU A  49       1.986  31.247  35.066  0.00122.34           C  
ATOM    340  CD2 LEU A  49       2.607  32.752  36.985  0.00122.76           C  
ATOM    341  H   LEU A  49       2.676  28.699  37.919  0.00  0.00           H  
ATOM    342  HA  LEU A  49       2.184  31.148  39.297  0.00  0.00           H  
ATOM    343  HB2 LEU A  49       0.858  29.751  36.924  0.00  0.00           H  
ATOM    344  HB3 LEU A  49       0.356  31.334  37.432  0.00  0.00           H  
ATOM    345  HG  LEU A  49       3.242  30.739  36.702  0.00  0.00           H  
ATOM    346 HD11 LEU A  49       2.781  31.690  34.464  0.00  0.00           H  
ATOM    347 HD12 LEU A  49       1.864  30.218  34.732  0.00  0.00           H  
ATOM    348 HD13 LEU A  49       1.062  31.783  34.845  0.00  0.00           H  
ATOM    349 HD21 LEU A  49       3.444  33.143  36.411  0.00  0.00           H  
ATOM    350 HD22 LEU A  49       1.746  33.399  36.815  0.00  0.00           H  
ATOM    351 HD23 LEU A  49       2.885  32.826  38.034  0.00  0.00           H  
ATOM    352  N   TYR A  50      -0.019  28.788  39.886  0.00122.51           N  
ATOM    353  CA  TYR A  50      -1.121  28.416  40.772  0.00124.70           C  
ATOM    354  C   TYR A  50      -0.620  28.234  42.217  0.00126.16           C  
ATOM    355  O   TYR A  50      -1.316  28.644  43.145  0.00126.16           O  
ATOM    356  CB  TYR A  50      -1.736  27.088  40.277  0.00128.88           C  
ATOM    357  CG  TYR A  50      -3.068  26.739  40.922  0.00134.38           C  
ATOM    358  CD1 TYR A  50      -4.266  27.252  40.381  0.00138.81           C  
ATOM    359  CD2 TYR A  50      -3.117  25.923  42.072  0.00135.98           C  
ATOM    360  CE1 TYR A  50      -5.503  26.951  40.983  0.00142.59           C  
ATOM    361  CE2 TYR A  50      -4.354  25.629  42.679  0.00139.79           C  
ATOM    362  CZ  TYR A  50      -5.548  26.139  42.133  0.00150.04           C  
ATOM    363  OH  TYR A  50      -6.744  25.848  42.722  0.00154.50           O  
ATOM    364  H   TYR A  50       0.452  28.047  39.385  0.00  0.00           H  
ATOM    365  HA  TYR A  50      -1.889  29.192  40.749  0.00  0.00           H  
ATOM    366  HB2 TYR A  50      -1.905  27.148  39.201  0.00  0.00           H  
ATOM    367  HB3 TYR A  50      -1.037  26.259  40.413  0.00  0.00           H  
ATOM    368  HD1 TYR A  50      -4.239  27.881  39.503  0.00  0.00           H  
ATOM    369  HD2 TYR A  50      -2.205  25.534  42.501  0.00  0.00           H  
ATOM    370  HE1 TYR A  50      -6.414  27.349  40.561  0.00  0.00           H  
ATOM    371  HE2 TYR A  50      -4.386  25.014  43.567  0.00  0.00           H  
ATOM    372  HH  TYR A  50      -7.482  26.235  42.277  0.00  0.00           H  
ATOM    373  N   ALA A  51       0.579  27.649  42.407  0.00120.66           N  
ATOM    374  CA  ALA A  51       1.188  27.326  43.702  0.00119.28           C  
ATOM    375  C   ALA A  51       1.485  28.555  44.574  0.00122.30           C  
ATOM    376  O   ALA A  51       1.379  28.464  45.797  0.00122.20           O  
ATOM    377  CB  ALA A  51       2.491  26.542  43.471  0.00118.39           C  
ATOM    378  H   ALA A  51       1.087  27.344  41.587  0.00  0.00           H  
ATOM    379  HA  ALA A  51       0.496  26.682  44.247  0.00  0.00           H  
ATOM    380  HB1 ALA A  51       2.992  26.315  44.413  0.00  0.00           H  
ATOM    381  HB2 ALA A  51       2.293  25.589  42.981  0.00  0.00           H  
ATOM    382  HB3 ALA A  51       3.194  27.099  42.851  0.00  0.00           H  
ATOM    383  N   VAL A  52       1.821  29.700  43.955  0.00118.00           N  
ATOM    384  CA  VAL A  52       2.065  30.965  44.648  0.00116.83           C  
ATOM    385  C   VAL A  52       0.744  31.589  45.133  0.00123.59           C  
ATOM    386  O   VAL A  52       0.700  32.043  46.271  0.00123.09           O  
ATOM    387  CB  VAL A  52       2.857  31.929  43.722  0.00118.81           C  
ATOM    388  CG1 VAL A  52       2.952  33.371  44.268  0.00118.19           C  
ATOM    389  CG2 VAL A  52       4.281  31.393  43.475  0.00116.56           C  
ATOM    390  H   VAL A  52       1.907  29.691  42.948  0.00  0.00           H  
ATOM    391  HA  VAL A  52       2.673  30.766  45.532  0.00  0.00           H  
ATOM    392  HB  VAL A  52       2.352  31.972  42.756  0.00  0.00           H  
ATOM    393 HG11 VAL A  52       3.633  33.977  43.674  0.00  0.00           H  
ATOM    394 HG12 VAL A  52       1.988  33.880  44.261  0.00  0.00           H  
ATOM    395 HG13 VAL A  52       3.327  33.381  45.292  0.00  0.00           H  
ATOM    396 HG21 VAL A  52       4.815  32.003  42.748  0.00  0.00           H  
ATOM    397 HG22 VAL A  52       4.866  31.391  44.396  0.00  0.00           H  
ATOM    398 HG23 VAL A  52       4.276  30.373  43.094  0.00  0.00           H  
ATOM    399  N   ARG A  53      -0.329  31.596  44.320  0.00123.02           N  
ATOM    400  CA  ARG A  53      -1.608  32.226  44.681  0.00125.78           C  
ATOM    401  C   ARG A  53      -2.385  31.400  45.723  0.00132.23           C  
ATOM    402  O   ARG A  53      -3.070  31.982  46.563  0.00133.23           O  
ATOM    403  CB  ARG A  53      -2.515  32.368  43.437  0.00128.68           C  
ATOM    404  CG  ARG A  53      -1.871  33.034  42.212  0.00142.23           C  
ATOM    405  CD  ARG A  53      -1.380  34.474  42.401  0.00157.39           C  
ATOM    406  NE  ARG A  53      -0.899  35.010  41.117  0.00168.85           N  
ATOM    407  CZ  ARG A  53       0.313  34.799  40.571  0.00181.86           C  
ATOM    408  NH1 ARG A  53       1.251  34.078  41.201  0.00167.87           N  
ATOM    409  NH2 ARG A  53       0.587  35.313  39.365  0.00169.29           N1+
ATOM    410  H   ARG A  53      -0.254  31.167  43.409  0.00  0.00           H  
ATOM    411  HA  ARG A  53      -1.411  33.217  45.096  0.00  0.00           H  
ATOM    412  HB2 ARG A  53      -2.861  31.380  43.125  0.00  0.00           H  
ATOM    413  HB3 ARG A  53      -3.415  32.924  43.706  0.00  0.00           H  
ATOM    414  HG2 ARG A  53      -1.020  32.435  41.913  0.00  0.00           H  
ATOM    415  HG3 ARG A  53      -2.575  32.997  41.380  0.00  0.00           H  
ATOM    416  HD2 ARG A  53      -2.198  35.103  42.751  0.00  0.00           H  
ATOM    417  HD3 ARG A  53      -0.591  34.531  43.151  0.00  0.00           H  
ATOM    418  HE  ARG A  53      -1.575  35.542  40.589  0.00  0.00           H  
ATOM    419 HH11 ARG A  53       1.052  33.679  42.106  0.00  0.00           H  
ATOM    420 HH12 ARG A  53       2.153  33.920  40.777  0.00  0.00           H  
ATOM    421 HH21 ARG A  53      -0.107  35.854  38.871  0.00  0.00           H  
ATOM    422 HH22 ARG A  53       1.487  35.157  38.935  0.00  0.00           H  
ATOM    423  N   SER A  54      -2.279  30.061  45.661  0.00129.52           N  
ATOM    424  CA  SER A  54      -3.025  29.119  46.494  0.00131.31           C  
ATOM    425  C   SER A  54      -2.459  28.976  47.921  0.00133.76           C  
ATOM    426  O   SER A  54      -3.250  28.823  48.851  0.00134.60           O  
ATOM    427  CB  SER A  54      -3.048  27.742  45.788  0.00136.05           C  
ATOM    428  OG  SER A  54      -1.781  27.114  45.715  0.00142.60           O  
ATOM    429  H   SER A  54      -1.696  29.669  44.934  0.00  0.00           H  
ATOM    430  HA  SER A  54      -4.054  29.475  46.572  0.00  0.00           H  
ATOM    431  HB2 SER A  54      -3.721  27.070  46.322  0.00  0.00           H  
ATOM    432  HB3 SER A  54      -3.452  27.837  44.779  0.00  0.00           H  
ATOM    433  HG  SER A  54      -1.233  27.616  45.130  0.00  0.00           H  
ATOM    434  N   GLU A  55      -1.126  29.035  48.102  0.00127.68           N  
ATOM    435  CA  GLU A  55      -0.463  28.822  49.389  0.00126.12           C  
ATOM    436  C   GLU A  55       0.074  30.155  49.930  0.00128.31           C  
ATOM    437  O   GLU A  55       0.727  30.908  49.205  0.00126.38           O  
ATOM    438  CB  GLU A  55       0.670  27.785  49.195  0.00125.67           C  
ATOM    439  CG  GLU A  55       1.435  27.377  50.473  0.00137.16           C  
ATOM    440  CD  GLU A  55       0.526  26.800  51.557  0.00166.02           C  
ATOM    441  OE1 GLU A  55       0.093  25.641  51.382  0.00168.38           O  
ATOM    442  OE2 GLU A  55       0.272  27.539  52.534  0.00162.28           O1-
ATOM    443  H   GLU A  55      -0.534  29.186  47.298  0.00  0.00           H  
ATOM    444  HA  GLU A  55      -1.176  28.420  50.110  0.00  0.00           H  
ATOM    445  HB2 GLU A  55       0.251  26.884  48.743  0.00  0.00           H  
ATOM    446  HB3 GLU A  55       1.390  28.163  48.469  0.00  0.00           H  
ATOM    447  HG2 GLU A  55       2.167  26.607  50.232  0.00  0.00           H  
ATOM    448  HG3 GLU A  55       1.997  28.222  50.865  0.00  0.00           H  
ATOM    449  N   ARG A  56      -0.197  30.430  51.218  0.00125.69           N  
ATOM    450  CA  ARG A  56       0.176  31.674  51.895  0.00124.77           C  
ATOM    451  C   ARG A  56       1.660  31.679  52.313  0.00126.21           C  
ATOM    452  O   ARG A  56       2.240  32.752  52.477  0.00124.60           O  
ATOM    453  CB  ARG A  56      -0.716  31.858  53.146  0.00126.51           C  
ATOM    454  CG  ARG A  56      -0.770  33.317  53.644  0.00135.08           C  
ATOM    455  CD  ARG A  56      -1.541  33.491  54.960  0.00141.18           C  
ATOM    456  NE  ARG A  56      -1.881  34.904  55.194  0.00147.33           N  
ATOM    457  CZ  ARG A  56      -1.121  35.819  55.821  0.00158.28           C  
ATOM    458  NH1 ARG A  56       0.091  35.513  56.305  0.00141.21           N  
ATOM    459  NH2 ARG A  56      -1.583  37.069  55.959  0.00145.13           N1+
ATOM    460  H   ARG A  56      -0.697  29.736  51.758  0.00  0.00           H  
ATOM    461  HA  ARG A  56       0.002  32.495  51.205  0.00  0.00           H  
ATOM    462  HB2 ARG A  56      -1.735  31.546  52.912  0.00  0.00           H  
ATOM    463  HB3 ARG A  56      -0.380  31.197  53.948  0.00  0.00           H  
ATOM    464  HG2 ARG A  56       0.237  33.705  53.792  0.00  0.00           H  
ATOM    465  HG3 ARG A  56      -1.220  33.939  52.869  0.00  0.00           H  
ATOM    466  HD2 ARG A  56      -2.479  32.938  54.909  0.00  0.00           H  
ATOM    467  HD3 ARG A  56      -0.984  33.080  55.802  0.00  0.00           H  
ATOM    468  HE  ARG A  56      -2.773  35.199  54.822  0.00  0.00           H  
ATOM    469 HH11 ARG A  56       0.454  34.577  56.198  0.00  0.00           H  
ATOM    470 HH12 ARG A  56       0.653  36.211  56.771  0.00  0.00           H  
ATOM    471 HH21 ARG A  56      -2.494  37.320  55.602  0.00  0.00           H  
ATOM    472 HH22 ARG A  56      -1.027  37.772  56.425  0.00  0.00           H  
ATOM    473  N   LYS A  57       2.291  30.498  52.439  0.00122.03           N  
ATOM    474  CA  LYS A  57       3.716  30.334  52.739  0.00119.50           C  
ATOM    475  C   LYS A  57       4.619  30.588  51.509  0.00122.05           C  
ATOM    476  O   LYS A  57       5.834  30.688  51.676  0.00119.82           O  
ATOM    477  CB  LYS A  57       3.964  28.895  53.243  0.00121.80           C  
ATOM    478  CG  LYS A  57       3.222  28.560  54.552  0.00131.35           C  
ATOM    479  CD  LYS A  57       3.572  27.170  55.115  0.00134.76           C  
ATOM    480  CE  LYS A  57       4.938  27.097  55.820  0.00133.83           C  
ATOM    481  NZ  LYS A  57       4.927  27.803  57.112  0.00139.48           N1+
ATOM    482  H   LYS A  57       1.750  29.656  52.292  0.00  0.00           H  
ATOM    483  HA  LYS A  57       4.005  31.040  53.520  0.00  0.00           H  
ATOM    484  HB2 LYS A  57       3.690  28.171  52.475  0.00  0.00           H  
ATOM    485  HB3 LYS A  57       5.034  28.761  53.406  0.00  0.00           H  
ATOM    486  HG2 LYS A  57       3.412  29.329  55.300  0.00  0.00           H  
ATOM    487  HG3 LYS A  57       2.148  28.589  54.362  0.00  0.00           H  
ATOM    488  HD2 LYS A  57       2.794  26.858  55.813  0.00  0.00           H  
ATOM    489  HD3 LYS A  57       3.545  26.444  54.302  0.00  0.00           H  
ATOM    490  HE2 LYS A  57       5.198  26.054  56.008  0.00  0.00           H  
ATOM    491  HE3 LYS A  57       5.730  27.509  55.196  0.00  0.00           H  
ATOM    492  HZ1 LYS A  57       4.708  28.777  56.960  0.00  0.00           H  
ATOM    493  HZ2 LYS A  57       4.230  27.393  57.717  0.00  0.00           H  
ATOM    494  HZ3 LYS A  57       5.836  27.728  57.547  0.00  0.00           H  
ATOM    495  N   LEU A  58       4.040  30.713  50.299  0.00119.52           N  
ATOM    496  CA  LEU A  58       4.729  31.028  49.042  0.00118.02           C  
ATOM    497  C   LEU A  58       4.438  32.470  48.561  0.00121.34           C  
ATOM    498  O   LEU A  58       4.858  32.830  47.461  0.00120.27           O  
ATOM    499  CB  LEU A  58       4.350  29.986  47.953  0.00118.79           C  
ATOM    500  CG  LEU A  58       5.198  28.690  47.961  0.00122.82           C  
ATOM    501  CD1 LEU A  58       4.781  27.708  49.061  0.00124.02           C  
ATOM    502  CD2 LEU A  58       5.126  27.981  46.599  0.00126.09           C  
ATOM    503  H   LEU A  58       3.035  30.615  50.249  0.00  0.00           H  
ATOM    504  HA  LEU A  58       5.810  30.994  49.185  0.00  0.00           H  
ATOM    505  HB2 LEU A  58       3.286  29.750  47.997  0.00  0.00           H  
ATOM    506  HB3 LEU A  58       4.494  30.431  46.969  0.00  0.00           H  
ATOM    507  HG  LEU A  58       6.242  28.960  48.122  0.00  0.00           H  
ATOM    508 HD11 LEU A  58       5.374  26.796  49.016  0.00  0.00           H  
ATOM    509 HD12 LEU A  58       4.900  28.125  50.059  0.00  0.00           H  
ATOM    510 HD13 LEU A  58       3.742  27.419  48.928  0.00  0.00           H  
ATOM    511 HD21 LEU A  58       5.765  27.098  46.579  0.00  0.00           H  
ATOM    512 HD22 LEU A  58       4.108  27.659  46.373  0.00  0.00           H  
ATOM    513 HD23 LEU A  58       5.452  28.636  45.791  0.00  0.00           H  
ATOM    514  N   HIE A  59       3.800  33.323  49.390  0.00118.02           N  
ATOM    515  CA  HIE A  59       3.557  34.758  49.144  0.00117.89           C  
ATOM    516  C   HIE A  59       4.796  35.643  49.423  0.00119.14           C  
ATOM    517  O   HIE A  59       4.659  36.836  49.700  0.00119.14           O  
ATOM    518  CB  HIE A  59       2.375  35.231  50.032  0.00120.68           C  
ATOM    519  CG  HIE A  59       1.003  34.797  49.579  0.00126.19           C  
ATOM    520  CD2 HIE A  59       0.621  34.268  48.367  0.00128.31           C  
ATOM    521  ND1 HIE A  59      -0.136  34.955  50.375  0.00130.12           N  
ATOM    522  CE1 HIE A  59      -1.134  34.475  49.642  0.00131.16           C  
ATOM    523  NE2 HIE A  59      -0.740  34.039  48.446  0.00130.64           N  
ATOM    524  H   HIE A  59       3.502  32.965  50.287  0.00  0.00           H  
ATOM    525  HA  HIE A  59       3.308  34.912  48.093  0.00  0.00           H  
ATOM    526  HB2 HIE A  59       2.528  34.911  51.062  0.00  0.00           H  
ATOM    527  HB3 HIE A  59       2.310  36.319  50.066  0.00  0.00           H  
ATOM    528  HD2 HIE A  59       1.203  34.043  47.488  0.00  0.00           H  
ATOM    529  HE1 HIE A  59      -2.159  34.438  49.982  0.00  0.00           H  
ATOM    530  HE2 HIE A  59      -1.325  33.622  47.735  0.00  0.00           H  
ATOM    531  N   THR A  60       6.010  35.079  49.327  0.00113.09           N  
ATOM    532  CA  THR A  60       7.291  35.745  49.560  0.00111.02           C  
ATOM    533  C   THR A  60       7.541  36.779  48.445  0.00114.60           C  
ATOM    534  O   THR A  60       7.308  36.501  47.268  0.00114.25           O  
ATOM    535  CB  THR A  60       8.416  34.675  49.544  0.00115.25           C  
ATOM    536  CG2 THR A  60       9.777  35.196  50.038  0.00112.15           C  
ATOM    537  OG1 THR A  60       8.071  33.588  50.383  0.00114.62           O  
ATOM    538  H   THR A  60       6.050  34.098  49.091  0.00  0.00           H  
ATOM    539  HA  THR A  60       7.259  36.236  50.535  0.00  0.00           H  
ATOM    540  HB  THR A  60       8.537  34.289  48.534  0.00  0.00           H  
ATOM    541  HG1 THR A  60       8.764  32.947  50.353  0.00  0.00           H  
ATOM    542 HG21 THR A  60      10.529  34.407  50.014  0.00  0.00           H  
ATOM    543 HG22 THR A  60      10.150  36.011  49.423  0.00  0.00           H  
ATOM    544 HG23 THR A  60       9.712  35.562  51.064  0.00  0.00           H  
ATOM    545  N   VAL A  61       8.039  37.967  48.827  0.00110.46           N  
ATOM    546  CA  VAL A  61       8.493  39.048  47.942  0.00109.88           C  
ATOM    547  C   VAL A  61       9.580  38.598  46.935  0.00111.01           C  
ATOM    548  O   VAL A  61       9.594  39.070  45.799  0.00111.16           O  
ATOM    549  CB  VAL A  61       8.877  40.308  48.785  0.00114.24           C  
ATOM    550  CG1 VAL A  61       9.434  40.010  50.191  0.00113.63           C  
ATOM    551  CG2 VAL A  61       9.792  41.304  48.049  0.00113.62           C  
ATOM    552  H   VAL A  61       8.162  38.121  49.817  0.00  0.00           H  
ATOM    553  HA  VAL A  61       7.632  39.324  47.330  0.00  0.00           H  
ATOM    554  HB  VAL A  61       7.941  40.844  48.956  0.00  0.00           H  
ATOM    555 HG11 VAL A  61       9.706  40.934  50.699  0.00  0.00           H  
ATOM    556 HG12 VAL A  61       8.694  39.523  50.826  0.00  0.00           H  
ATOM    557 HG13 VAL A  61      10.316  39.373  50.155  0.00  0.00           H  
ATOM    558 HG21 VAL A  61       9.894  42.236  48.600  0.00  0.00           H  
ATOM    559 HG22 VAL A  61      10.795  40.909  47.892  0.00  0.00           H  
ATOM    560 HG23 VAL A  61       9.375  41.545  47.076  0.00  0.00           H  
ATOM    561  N   GLY A  62      10.444  37.650  47.338  0.00105.05           N  
ATOM    562  CA  GLY A  62      11.470  37.025  46.508  0.00103.09           C  
ATOM    563  C   GLY A  62      10.925  36.028  45.473  0.00104.95           C  
ATOM    564  O   GLY A  62      11.627  35.734  44.506  0.00103.90           O  
ATOM    565  H   GLY A  62      10.338  37.301  48.279  0.00  0.00           H  
ATOM    566  HA2 GLY A  62      12.067  37.793  46.016  0.00  0.00           H  
ATOM    567  HA3 GLY A  62      12.152  36.485  47.165  0.00  0.00           H  
ATOM    568  N   ASN A  63       9.684  35.537  45.653  0.00101.10           N  
ATOM    569  CA  ASN A  63       8.984  34.655  44.716  0.00100.82           C  
ATOM    570  C   ASN A  63       8.120  35.423  43.699  0.00104.17           C  
ATOM    571  O   ASN A  63       7.624  34.791  42.772  0.00104.04           O  
ATOM    572  CB  ASN A  63       8.075  33.642  45.465  0.00102.19           C  
ATOM    573  CG  ASN A  63       8.835  32.532  46.201  0.00125.40           C  
ATOM    574  ND2 ASN A  63       8.215  31.966  47.238  0.00119.29           N  
ATOM    575  OD1 ASN A  63       9.959  32.183  45.846  0.00117.14           O  
ATOM    576  H   ASN A  63       9.159  35.851  46.459  0.00  0.00           H  
ATOM    577  HA  ASN A  63       9.712  34.096  44.129  0.00  0.00           H  
ATOM    578  HB2 ASN A  63       7.417  34.159  46.164  0.00  0.00           H  
ATOM    579  HB3 ASN A  63       7.416  33.130  44.762  0.00  0.00           H  
ATOM    580 HD21 ASN A  63       7.281  32.262  47.489  0.00  0.00           H  
ATOM    581 HD22 ASN A  63       8.669  31.224  47.750  0.00  0.00           H  
ATOM    582  N   LEU A  64       7.981  36.761  43.790  0.00100.16           N  
ATOM    583  CA  LEU A  64       7.341  37.588  42.749  0.00100.64           C  
ATOM    584  C   LEU A  64       8.219  37.708  41.486  0.00103.58           C  
ATOM    585  O   LEU A  64       7.706  37.934  40.390  0.00104.06           O  
ATOM    586  CB  LEU A  64       7.080  39.011  43.292  0.00101.53           C  
ATOM    587  CG  LEU A  64       5.971  39.105  44.361  0.00107.38           C  
ATOM    588  CD1 LEU A  64       5.981  40.492  45.022  0.00108.35           C  
ATOM    589  CD2 LEU A  64       4.577  38.805  43.780  0.00111.00           C  
ATOM    590  H   LEU A  64       8.402  37.241  44.574  0.00  0.00           H  
ATOM    591  HA  LEU A  64       6.402  37.125  42.449  0.00  0.00           H  
ATOM    592  HB2 LEU A  64       8.012  39.408  43.698  0.00  0.00           H  
ATOM    593  HB3 LEU A  64       6.816  39.681  42.472  0.00  0.00           H  
ATOM    594  HG  LEU A  64       6.178  38.374  45.144  0.00  0.00           H  
ATOM    595 HD11 LEU A  64       5.234  40.554  45.814  0.00  0.00           H  
ATOM    596 HD12 LEU A  64       6.950  40.709  45.472  0.00  0.00           H  
ATOM    597 HD13 LEU A  64       5.767  41.280  44.299  0.00  0.00           H  
ATOM    598 HD21 LEU A  64       3.803  38.930  44.537  0.00  0.00           H  
ATOM    599 HD22 LEU A  64       4.341  39.475  42.952  0.00  0.00           H  
ATOM    600 HD23 LEU A  64       4.500  37.782  43.414  0.00  0.00           H  
ATOM    601  N   TYR A  65       9.533  37.506  41.645  0.00 98.23           N  
ATOM    602  CA  TYR A  65      10.536  37.449  40.590  0.00 97.05           C  
ATOM    603  C   TYR A  65      10.572  36.058  39.924  0.00100.71           C  
ATOM    604  O   TYR A  65      10.937  35.954  38.753  0.00100.19           O  
ATOM    605  CB  TYR A  65      11.892  37.691  41.271  0.00 97.28           C  
ATOM    606  CG  TYR A  65      12.040  39.065  41.896  0.00 99.66           C  
ATOM    607  CD1 TYR A  65      12.323  40.167  41.073  0.00102.53           C  
ATOM    608  CD2 TYR A  65      11.879  39.256  43.282  0.00100.28           C  
ATOM    609  CE1 TYR A  65      12.447  41.457  41.625  0.00104.24           C  
ATOM    610  CE2 TYR A  65      12.002  40.543  43.841  0.00101.89           C  
ATOM    611  CZ  TYR A  65      12.291  41.645  43.012  0.00110.57           C  
ATOM    612  OH  TYR A  65      12.418  42.893  43.547  0.00112.37           O  
ATOM    613  H   TYR A  65       9.863  37.346  42.586  0.00  0.00           H  
ATOM    614  HA  TYR A  65      10.345  38.213  39.834  0.00  0.00           H  
ATOM    615  HB2 TYR A  65      12.052  36.945  42.047  0.00  0.00           H  
ATOM    616  HB3 TYR A  65      12.691  37.568  40.543  0.00  0.00           H  
ATOM    617  HD1 TYR A  65      12.430  39.995  40.016  0.00  0.00           H  
ATOM    618  HD2 TYR A  65      11.649  38.416  43.916  0.00  0.00           H  
ATOM    619  HE1 TYR A  65      12.659  42.302  40.987  0.00  0.00           H  
ATOM    620  HE2 TYR A  65      11.877  40.682  44.905  0.00  0.00           H  
ATOM    621  HH  TYR A  65      12.577  43.556  42.892  0.00  0.00           H  
ATOM    622  N   ILE A  66      10.154  35.008  40.654  0.00 97.83           N  
ATOM    623  CA  ILE A  66       9.995  33.631  40.179  0.00 97.98           C  
ATOM    624  C   ILE A  66       8.641  33.479  39.447  0.00104.04           C  
ATOM    625  O   ILE A  66       8.551  32.685  38.510  0.00103.87           O  
ATOM    626  CB  ILE A  66      10.077  32.663  41.401  0.00100.54           C  
ATOM    627  CG1 ILE A  66      11.374  32.838  42.235  0.00 99.71           C  
ATOM    628  CG2 ILE A  66       9.878  31.180  41.032  0.00101.47           C  
ATOM    629  CD1 ILE A  66      12.683  32.524  41.495  0.00105.75           C  
ATOM    630  H   ILE A  66       9.871  35.189  41.606  0.00  0.00           H  
ATOM    631  HA  ILE A  66      10.792  33.394  39.472  0.00  0.00           H  
ATOM    632  HB  ILE A  66       9.254  32.910  42.071  0.00  0.00           H  
ATOM    633 HG12 ILE A  66      11.438  33.856  42.616  0.00  0.00           H  
ATOM    634 HG13 ILE A  66      11.314  32.205  43.121  0.00  0.00           H  
ATOM    635 HG21 ILE A  66      10.029  30.531  41.895  0.00  0.00           H  
ATOM    636 HG22 ILE A  66       8.874  30.978  40.659  0.00  0.00           H  
ATOM    637 HG23 ILE A  66      10.584  30.880  40.262  0.00  0.00           H  
ATOM    638 HD11 ILE A  66      13.539  32.673  42.154  0.00  0.00           H  
ATOM    639 HD12 ILE A  66      12.713  31.492  41.149  0.00  0.00           H  
ATOM    640 HD13 ILE A  66      12.821  33.174  40.632  0.00  0.00           H  
ATOM    641  N   VAL A  67       7.616  34.273  39.821  0.00102.19           N  
ATOM    642  CA  VAL A  67       6.344  34.421  39.103  0.00103.80           C  
ATOM    643  C   VAL A  67       6.585  35.038  37.719  0.00107.82           C  
ATOM    644  O   VAL A  67       6.149  34.458  36.733  0.00108.18           O  
ATOM    645  CB  VAL A  67       5.331  35.254  39.942  0.00108.97           C  
ATOM    646  CG1 VAL A  67       4.142  35.835  39.145  0.00110.52           C  
ATOM    647  CG2 VAL A  67       4.773  34.427  41.106  0.00109.16           C  
ATOM    648  H   VAL A  67       7.755  34.868  40.626  0.00  0.00           H  
ATOM    649  HA  VAL A  67       5.923  33.426  38.954  0.00  0.00           H  
ATOM    650  HB  VAL A  67       5.862  36.102  40.370  0.00  0.00           H  
ATOM    651 HG11 VAL A  67       3.431  36.328  39.809  0.00  0.00           H  
ATOM    652 HG12 VAL A  67       4.457  36.588  38.421  0.00  0.00           H  
ATOM    653 HG13 VAL A  67       3.607  35.055  38.605  0.00  0.00           H  
ATOM    654 HG21 VAL A  67       4.178  35.055  41.768  0.00  0.00           H  
ATOM    655 HG22 VAL A  67       4.137  33.618  40.745  0.00  0.00           H  
ATOM    656 HG23 VAL A  67       5.560  33.972  41.700  0.00  0.00           H  
ATOM    657  N   SER A  68       7.298  36.175  37.644  0.00103.72           N  
ATOM    658  CA  SER A  68       7.620  36.894  36.408  0.00103.69           C  
ATOM    659  C   SER A  68       8.439  36.051  35.404  0.00107.14           C  
ATOM    660  O   SER A  68       8.241  36.183  34.196  0.00107.09           O  
ATOM    661  CB  SER A  68       8.333  38.206  36.798  0.00106.46           C  
ATOM    662  OG  SER A  68       8.650  39.004  35.677  0.00114.38           O  
ATOM    663  H   SER A  68       7.623  36.586  38.509  0.00  0.00           H  
ATOM    664  HA  SER A  68       6.675  37.149  35.924  0.00  0.00           H  
ATOM    665  HB2 SER A  68       7.696  38.794  37.460  0.00  0.00           H  
ATOM    666  HB3 SER A  68       9.252  37.998  37.348  0.00  0.00           H  
ATOM    667  HG  SER A  68       9.375  38.591  35.226  0.00  0.00           H  
ATOM    668  N   LEU A  69       9.302  35.148  35.907  0.00103.05           N  
ATOM    669  CA  LEU A  69      10.073  34.186  35.118  0.00102.55           C  
ATOM    670  C   LEU A  69       9.172  33.059  34.575  0.00108.16           C  
ATOM    671  O   LEU A  69       9.359  32.643  33.435  0.00108.48           O  
ATOM    672  CB  LEU A  69      11.183  33.595  36.025  0.00101.32           C  
ATOM    673  CG  LEU A  69      12.202  32.648  35.345  0.00105.80           C  
ATOM    674  CD1 LEU A  69      12.895  33.295  34.136  0.00105.81           C  
ATOM    675  CD2 LEU A  69      13.253  32.171  36.361  0.00108.04           C  
ATOM    676  H   LEU A  69       9.410  35.106  36.910  0.00  0.00           H  
ATOM    677  HA  LEU A  69      10.524  34.721  34.281  0.00  0.00           H  
ATOM    678  HB2 LEU A  69      11.736  34.417  36.478  0.00  0.00           H  
ATOM    679  HB3 LEU A  69      10.721  33.067  36.861  0.00  0.00           H  
ATOM    680  HG  LEU A  69      11.676  31.760  34.993  0.00  0.00           H  
ATOM    681 HD11 LEU A  69      13.692  32.661  33.747  0.00  0.00           H  
ATOM    682 HD12 LEU A  69      12.192  33.454  33.319  0.00  0.00           H  
ATOM    683 HD13 LEU A  69      13.332  34.255  34.403  0.00  0.00           H  
ATOM    684 HD21 LEU A  69      13.934  31.446  35.916  0.00  0.00           H  
ATOM    685 HD22 LEU A  69      13.851  33.004  36.732  0.00  0.00           H  
ATOM    686 HD23 LEU A  69      12.788  31.696  37.225  0.00  0.00           H  
ATOM    687  N   SER A  70       8.180  32.596  35.356  0.00105.34           N  
ATOM    688  CA  SER A  70       7.234  31.551  34.955  0.00106.41           C  
ATOM    689  C   SER A  70       6.077  32.079  34.077  0.00110.62           C  
ATOM    690  O   SER A  70       5.485  31.277  33.363  0.00111.08           O  
ATOM    691  CB  SER A  70       6.703  30.833  36.215  0.00110.73           C  
ATOM    692  OG  SER A  70       5.773  31.591  36.959  0.00120.69           O  
ATOM    693  H   SER A  70       8.076  32.989  36.282  0.00  0.00           H  
ATOM    694  HA  SER A  70       7.779  30.809  34.369  0.00  0.00           H  
ATOM    695  HB2 SER A  70       6.211  29.903  35.926  0.00  0.00           H  
ATOM    696  HB3 SER A  70       7.533  30.551  36.864  0.00  0.00           H  
ATOM    697  HG  SER A  70       6.173  32.418  37.186  0.00  0.00           H  
ATOM    698  N   VAL A  71       5.788  33.398  34.059  0.00106.40           N  
ATOM    699  CA  VAL A  71       4.892  34.045  33.086  0.00107.30           C  
ATOM    700  C   VAL A  71       5.599  34.080  31.722  0.00110.37           C  
ATOM    701  O   VAL A  71       5.034  33.635  30.727  0.00111.15           O  
ATOM    702  CB  VAL A  71       4.517  35.496  33.532  0.00111.49           C  
ATOM    703  CG1 VAL A  71       3.804  36.321  32.437  0.00112.57           C  
ATOM    704  CG2 VAL A  71       3.613  35.510  34.775  0.00112.01           C  
ATOM    705  H   VAL A  71       6.279  33.998  34.708  0.00  0.00           H  
ATOM    706  HA  VAL A  71       3.978  33.456  32.989  0.00  0.00           H  
ATOM    707  HB  VAL A  71       5.434  36.027  33.790  0.00  0.00           H  
ATOM    708 HG11 VAL A  71       3.532  37.310  32.806  0.00  0.00           H  
ATOM    709 HG12 VAL A  71       4.427  36.483  31.560  0.00  0.00           H  
ATOM    710 HG13 VAL A  71       2.890  35.827  32.107  0.00  0.00           H  
ATOM    711 HG21 VAL A  71       3.354  36.529  35.063  0.00  0.00           H  
ATOM    712 HG22 VAL A  71       2.683  34.969  34.596  0.00  0.00           H  
ATOM    713 HG23 VAL A  71       4.095  35.064  35.635  0.00  0.00           H  
ATOM    714  N   ALA A  72       6.845  34.578  31.705  0.00104.93           N  
ATOM    715  CA  ALA A  72       7.752  34.648  30.564  0.00104.24           C  
ATOM    716  C   ALA A  72       7.961  33.287  29.875  0.00108.42           C  
ATOM    717  O   ALA A  72       7.863  33.197  28.652  0.00109.17           O  
ATOM    718  CB  ALA A  72       9.062  35.255  31.079  0.00103.56           C  
ATOM    719  H   ALA A  72       7.216  34.918  32.581  0.00  0.00           H  
ATOM    720  HA  ALA A  72       7.322  35.327  29.828  0.00  0.00           H  
ATOM    721  HB1 ALA A  72       9.837  35.253  30.327  0.00  0.00           H  
ATOM    722  HB2 ALA A  72       8.914  36.286  31.397  0.00  0.00           H  
ATOM    723  HB3 ALA A  72       9.457  34.709  31.934  0.00  0.00           H  
ATOM    724  N   ASP A  73       8.162  32.225  30.670  0.00104.51           N  
ATOM    725  CA  ASP A  73       8.293  30.842  30.215  0.00105.17           C  
ATOM    726  C   ASP A  73       6.934  30.144  29.958  0.00110.77           C  
ATOM    727  O   ASP A  73       6.937  29.084  29.337  0.00111.66           O  
ATOM    728  CB  ASP A  73       9.116  30.045  31.262  0.00106.29           C  
ATOM    729  CG  ASP A  73      10.592  30.473  31.379  0.00116.47           C  
ATOM    730  OD1 ASP A  73      11.141  30.973  30.372  0.00116.74           O  
ATOM    731  OD2 ASP A  73      11.172  30.234  32.462  0.00123.10           O1-
ATOM    732  H   ASP A  73       8.247  32.388  31.665  0.00  0.00           H  
ATOM    733  HA  ASP A  73       8.828  30.831  29.266  0.00  0.00           H  
ATOM    734  HB2 ASP A  73       8.652  30.144  32.243  0.00  0.00           H  
ATOM    735  HB3 ASP A  73       9.105  28.980  31.034  0.00  0.00           H  
ATOM    736  N   LEU A  74       5.775  30.718  30.340  0.00107.47           N  
ATOM    737  CA  LEU A  74       4.459  30.189  29.943  0.00108.89           C  
ATOM    738  C   LEU A  74       4.063  30.709  28.548  0.00112.73           C  
ATOM    739  O   LEU A  74       3.495  29.933  27.782  0.00114.24           O  
ATOM    740  CB  LEU A  74       3.360  30.589  30.959  0.00109.70           C  
ATOM    741  CG  LEU A  74       1.973  29.933  30.718  0.00116.51           C  
ATOM    742  CD1 LEU A  74       1.976  28.429  31.044  0.00117.32           C  
ATOM    743  CD2 LEU A  74       0.874  30.650  31.511  0.00119.94           C  
ATOM    744  H   LEU A  74       5.801  31.589  30.852  0.00  0.00           H  
ATOM    745  HA  LEU A  74       4.512  29.100  29.906  0.00  0.00           H  
ATOM    746  HB2 LEU A  74       3.679  30.315  31.962  0.00  0.00           H  
ATOM    747  HB3 LEU A  74       3.254  31.674  30.967  0.00  0.00           H  
ATOM    748  HG  LEU A  74       1.693  30.042  29.671  0.00  0.00           H  
ATOM    749 HD11 LEU A  74       1.002  27.980  30.845  0.00  0.00           H  
ATOM    750 HD12 LEU A  74       2.707  27.888  30.446  0.00  0.00           H  
ATOM    751 HD13 LEU A  74       2.210  28.251  32.094  0.00  0.00           H  
ATOM    752 HD21 LEU A  74      -0.111  30.253  31.266  0.00  0.00           H  
ATOM    753 HD22 LEU A  74       1.018  30.530  32.583  0.00  0.00           H  
ATOM    754 HD23 LEU A  74       0.859  31.718  31.293  0.00  0.00           H  
ATOM    755  N   ILE A  75       4.378  31.975  28.190  0.00107.14           N  
ATOM    756  CA  ILE A  75       4.191  32.521  26.833  0.00107.07           C  
ATOM    757  C   ILE A  75       5.052  31.745  25.817  0.00110.41           C  
ATOM    758  O   ILE A  75       4.568  31.444  24.727  0.00111.40           O  
ATOM    759  CB  ILE A  75       4.439  34.068  26.783  0.00108.96           C  
ATOM    760  CG1 ILE A  75       3.205  34.876  27.261  0.00110.55           C  
ATOM    761  CG2 ILE A  75       4.792  34.592  25.368  0.00108.99           C  
ATOM    762  CD1 ILE A  75       2.948  34.884  28.770  0.00116.65           C  
ATOM    763  H   ILE A  75       4.822  32.571  28.876  0.00  0.00           H  
ATOM    764  HA  ILE A  75       3.153  32.339  26.547  0.00  0.00           H  
ATOM    765  HB  ILE A  75       5.285  34.312  27.427  0.00  0.00           H  
ATOM    766 HG12 ILE A  75       3.318  35.920  26.967  0.00  0.00           H  
ATOM    767 HG13 ILE A  75       2.312  34.524  26.741  0.00  0.00           H  
ATOM    768 HG21 ILE A  75       4.866  35.679  25.348  0.00  0.00           H  
ATOM    769 HG22 ILE A  75       5.748  34.212  25.007  0.00  0.00           H  
ATOM    770 HG23 ILE A  75       4.026  34.315  24.642  0.00  0.00           H  
ATOM    771 HD11 ILE A  75       2.062  35.474  29.003  0.00  0.00           H  
ATOM    772 HD12 ILE A  75       2.780  33.882  29.162  0.00  0.00           H  
ATOM    773 HD13 ILE A  75       3.785  35.334  29.301  0.00  0.00           H  
ATOM    774  N   VAL A  76       6.291  31.371  26.190  0.00105.39           N  
ATOM    775  CA  VAL A  76       7.154  30.481  25.410  0.00105.39           C  
ATOM    776  C   VAL A  76       6.504  29.096  25.198  0.00112.45           C  
ATOM    777  O   VAL A  76       6.579  28.562  24.095  0.00113.22           O  
ATOM    778  CB  VAL A  76       8.576  30.412  26.032  0.00107.12           C  
ATOM    779  CG1 VAL A  76       9.481  29.331  25.404  0.00107.31           C  
ATOM    780  CG2 VAL A  76       9.291  31.773  25.927  0.00105.68           C  
ATOM    781  H   VAL A  76       6.629  31.667  27.096  0.00  0.00           H  
ATOM    782  HA  VAL A  76       7.256  30.947  24.436  0.00  0.00           H  
ATOM    783  HB  VAL A  76       8.470  30.171  27.089  0.00  0.00           H  
ATOM    784 HG11 VAL A  76      10.499  29.400  25.787  0.00  0.00           H  
ATOM    785 HG12 VAL A  76       9.132  28.326  25.637  0.00  0.00           H  
ATOM    786 HG13 VAL A  76       9.525  29.430  24.319  0.00  0.00           H  
ATOM    787 HG21 VAL A  76      10.239  31.761  26.465  0.00  0.00           H  
ATOM    788 HG22 VAL A  76       9.502  32.028  24.888  0.00  0.00           H  
ATOM    789 HG23 VAL A  76       8.695  32.584  26.341  0.00  0.00           H  
ATOM    790  N   GLY A  77       5.816  28.556  26.217  0.00110.56           N  
ATOM    791  CA  GLY A  77       5.112  27.279  26.170  0.00112.88           C  
ATOM    792  C   GLY A  77       3.836  27.262  25.321  0.00120.19           C  
ATOM    793  O   GLY A  77       3.560  26.246  24.689  0.00121.57           O  
ATOM    794  H   GLY A  77       5.787  29.063  27.091  0.00  0.00           H  
ATOM    795  HA2 GLY A  77       5.785  26.489  25.840  0.00  0.00           H  
ATOM    796  HA3 GLY A  77       4.814  27.028  27.187  0.00  0.00           H  
ATOM    797  N   ALA A  78       3.049  28.350  25.337  0.00117.48           N  
ATOM    798  CA  ALA A  78       1.679  28.397  24.818  0.00119.66           C  
ATOM    799  C   ALA A  78       1.520  29.186  23.506  0.00124.31           C  
ATOM    800  O   ALA A  78       0.485  29.039  22.857  0.00126.36           O  
ATOM    801  CB  ALA A  78       0.803  29.070  25.888  0.00120.69           C  
ATOM    802  H   ALA A  78       3.351  29.133  25.902  0.00  0.00           H  
ATOM    803  HA  ALA A  78       1.299  27.388  24.648  0.00  0.00           H  
ATOM    804  HB1 ALA A  78      -0.244  29.103  25.586  0.00  0.00           H  
ATOM    805  HB2 ALA A  78       0.849  28.522  26.830  0.00  0.00           H  
ATOM    806  HB3 ALA A  78       1.128  30.093  26.087  0.00  0.00           H  
ATOM    807  N   VAL A  79       2.509  30.004  23.108  0.00118.71           N  
ATOM    808  CA  VAL A  79       2.473  30.842  21.903  0.00118.78           C  
ATOM    809  C   VAL A  79       3.665  30.522  21.001  0.00121.96           C  
ATOM    810  O   VAL A  79       3.473  30.271  19.812  0.00122.88           O  
ATOM    811  CB  VAL A  79       2.365  32.354  22.268  0.00121.66           C  
ATOM    812  CG1 VAL A  79       2.528  33.298  21.055  0.00121.97           C  
ATOM    813  CG2 VAL A  79       1.047  32.672  22.995  0.00122.67           C  
ATOM    814  H   VAL A  79       3.324  30.086  23.702  0.00  0.00           H  
ATOM    815  HA  VAL A  79       1.591  30.597  21.309  0.00  0.00           H  
ATOM    816  HB  VAL A  79       3.174  32.602  22.954  0.00  0.00           H  
ATOM    817 HG11 VAL A  79       2.371  34.337  21.345  0.00  0.00           H  
ATOM    818 HG12 VAL A  79       3.529  33.245  20.625  0.00  0.00           H  
ATOM    819 HG13 VAL A  79       1.811  33.062  20.268  0.00  0.00           H  
ATOM    820 HG21 VAL A  79       0.987  33.729  23.257  0.00  0.00           H  
ATOM    821 HG22 VAL A  79       0.185  32.437  22.371  0.00  0.00           H  
ATOM    822 HG23 VAL A  79       0.952  32.109  23.923  0.00  0.00           H  
ATOM    823  N   VAL A  80       4.889  30.545  21.552  0.00116.89           N  
ATOM    824  CA  VAL A  80       6.114  30.454  20.766  0.00116.45           C  
ATOM    825  C   VAL A  80       6.371  29.010  20.296  0.00123.87           C  
ATOM    826  O   VAL A  80       6.595  28.800  19.105  0.00124.49           O  
ATOM    827  CB  VAL A  80       7.311  30.985  21.590  0.00117.73           C  
ATOM    828  CG1 VAL A  80       8.606  30.946  20.781  0.00117.27           C  
ATOM    829  CG2 VAL A  80       7.075  32.415  22.117  0.00116.42           C  
ATOM    830  H   VAL A  80       4.976  30.750  22.537  0.00  0.00           H  
ATOM    831  HA  VAL A  80       5.998  31.095  19.894  0.00  0.00           H  
ATOM    832  HB  VAL A  80       7.465  30.326  22.439  0.00  0.00           H  
ATOM    833 HG11 VAL A  80       9.412  31.468  21.296  0.00  0.00           H  
ATOM    834 HG12 VAL A  80       8.934  29.923  20.609  0.00  0.00           H  
ATOM    835 HG13 VAL A  80       8.449  31.409  19.808  0.00  0.00           H  
ATOM    836 HG21 VAL A  80       7.923  32.755  22.713  0.00  0.00           H  
ATOM    837 HG22 VAL A  80       6.938  33.121  21.297  0.00  0.00           H  
ATOM    838 HG23 VAL A  80       6.198  32.484  22.759  0.00  0.00           H  
ATOM    839  N   MET A  81       6.341  28.035  21.221  0.00122.43           N  
ATOM    840  CA  MET A  81       6.591  26.614  20.969  0.00124.51           C  
ATOM    841  C   MET A  81       5.574  25.959  20.000  0.00133.15           C  
ATOM    842  O   MET A  81       6.048  25.374  19.028  0.00134.35           O  
ATOM    843  CB  MET A  81       6.747  25.851  22.308  0.00126.49           C  
ATOM    844  CG  MET A  81       8.144  26.034  22.934  0.00128.49           C  
ATOM    845  SD  MET A  81       8.248  25.658  24.709  0.00131.21           S  
ATOM    846  CE  MET A  81       8.992  24.014  24.702  0.00128.26           C  
ATOM    847  H   MET A  81       6.174  28.303  22.183  0.00  0.00           H  
ATOM    848  HA  MET A  81       7.556  26.559  20.461  0.00  0.00           H  
ATOM    849  HB2 MET A  81       5.998  26.187  23.023  0.00  0.00           H  
ATOM    850  HB3 MET A  81       6.576  24.784  22.165  0.00  0.00           H  
ATOM    851  HG2 MET A  81       8.890  25.455  22.390  0.00  0.00           H  
ATOM    852  HG3 MET A  81       8.448  27.076  22.833  0.00  0.00           H  
ATOM    853  HE1 MET A  81       9.105  23.658  25.725  0.00  0.00           H  
ATOM    854  HE2 MET A  81       8.360  23.315  24.156  0.00  0.00           H  
ATOM    855  HE3 MET A  81       9.976  24.035  24.236  0.00  0.00           H  
ATOM    856  N   PRO A  82       4.227  26.061  20.172  0.00131.86           N  
ATOM    857  CA  PRO A  82       3.226  25.515  19.229  0.00134.57           C  
ATOM    858  C   PRO A  82       3.360  26.030  17.785  0.00138.77           C  
ATOM    859  O   PRO A  82       3.214  25.254  16.840  0.00139.92           O  
ATOM    860  CB  PRO A  82       1.853  25.937  19.776  0.00137.49           C  
ATOM    861  CG  PRO A  82       2.085  26.219  21.242  0.00139.81           C  
ATOM    862  CD  PRO A  82       3.560  26.601  21.355  0.00132.78           C  
ATOM    863  HA  PRO A  82       3.297  24.428  19.240  0.00  0.00           H  
ATOM    864  HB2 PRO A  82       1.489  26.853  19.306  0.00  0.00           H  
ATOM    865  HB3 PRO A  82       1.091  25.172  19.620  0.00  0.00           H  
ATOM    866  HG2 PRO A  82       1.415  26.982  21.629  0.00  0.00           H  
ATOM    867  HG3 PRO A  82       1.904  25.308  21.815  0.00  0.00           H  
ATOM    868  HD2 PRO A  82       3.661  27.685  21.369  0.00  0.00           H  
ATOM    869  HD3 PRO A  82       3.984  26.209  22.269  0.00  0.00           H  
ATOM    870  N   MET A  83       3.651  27.333  17.625  0.00134.08           N  
ATOM    871  CA  MET A  83       3.789  27.994  16.330  0.00134.36           C  
ATOM    872  C   MET A  83       5.133  27.691  15.648  0.00138.49           C  
ATOM    873  O   MET A  83       5.199  27.809  14.428  0.00139.21           O  
ATOM    874  CB  MET A  83       3.648  29.516  16.518  0.00135.36           C  
ATOM    875  CG  MET A  83       2.196  29.970  16.736  0.00140.14           C  
ATOM    876  SD  MET A  83       1.992  31.770  16.817  0.00143.59           S  
ATOM    877  CE  MET A  83       0.242  31.879  17.255  0.00142.29           C  
ATOM    878  H   MET A  83       3.762  27.906  18.450  0.00  0.00           H  
ATOM    879  HA  MET A  83       3.004  27.648  15.662  0.00  0.00           H  
ATOM    880  HB2 MET A  83       4.266  29.837  17.354  0.00  0.00           H  
ATOM    881  HB3 MET A  83       4.030  30.040  15.639  0.00  0.00           H  
ATOM    882  HG2 MET A  83       1.565  29.599  15.928  0.00  0.00           H  
ATOM    883  HG3 MET A  83       1.812  29.538  17.660  0.00  0.00           H  
ATOM    884  HE1 MET A  83      -0.047  32.923  17.372  0.00  0.00           H  
ATOM    885  HE2 MET A  83      -0.375  31.429  16.477  0.00  0.00           H  
ATOM    886  HE3 MET A  83       0.054  31.361  18.196  0.00  0.00           H  
ATOM    887  N   ASN A  84       6.172  27.260  16.386  0.00134.22           N  
ATOM    888  CA  ASN A  84       7.459  26.834  15.824  0.00134.33           C  
ATOM    889  C   ASN A  84       7.397  25.360  15.356  0.00141.11           C  
ATOM    890  O   ASN A  84       8.125  25.001  14.432  0.00141.57           O  
ATOM    891  CB  ASN A  84       8.553  26.998  16.908  0.00133.82           C  
ATOM    892  CG  ASN A  84       9.974  26.979  16.329  0.00159.85           C  
ATOM    893  ND2 ASN A  84      10.540  28.151  16.037  0.00152.89           N  
ATOM    894  OD1 ASN A  84      10.560  25.915  16.149  0.00153.41           O  
ATOM    895  H   ASN A  84       6.056  27.190  17.388  0.00  0.00           H  
ATOM    896  HA  ASN A  84       7.702  27.468  14.969  0.00  0.00           H  
ATOM    897  HB2 ASN A  84       8.422  27.950  17.423  0.00  0.00           H  
ATOM    898  HB3 ASN A  84       8.463  26.228  17.677  0.00  0.00           H  
ATOM    899 HD21 ASN A  84      10.042  29.014  16.198  0.00  0.00           H  
ATOM    900 HD22 ASN A  84      11.470  28.165  15.643  0.00  0.00           H  
ATOM    901  N   ILE A  85       6.508  24.524  15.931  0.00139.32           N  
ATOM    902  CA  ILE A  85       6.254  23.141  15.492  0.00141.92           C  
ATOM    903  C   ILE A  85       5.540  23.123  14.122  0.00148.35           C  
ATOM    904  O   ILE A  85       5.787  22.217  13.325  0.00149.60           O  
ATOM    905  CB  ILE A  85       5.449  22.366  16.580  0.00145.97           C  
ATOM    906  CG1 ILE A  85       6.253  22.256  17.899  0.00144.06           C  
ATOM    907  CG2 ILE A  85       5.026  20.947  16.128  0.00149.91           C  
ATOM    908  CD1 ILE A  85       5.398  21.931  19.131  0.00151.61           C  
ATOM    909  H   ILE A  85       5.945  24.877  16.692  0.00  0.00           H  
ATOM    910  HA  ILE A  85       7.210  22.635  15.366  0.00  0.00           H  
ATOM    911  HB  ILE A  85       4.540  22.931  16.785  0.00  0.00           H  
ATOM    912 HG12 ILE A  85       7.043  21.511  17.794  0.00  0.00           H  
ATOM    913 HG13 ILE A  85       6.771  23.187  18.105  0.00  0.00           H  
ATOM    914 HG21 ILE A  85       4.492  20.417  16.915  0.00  0.00           H  
ATOM    915 HG22 ILE A  85       4.351  20.967  15.274  0.00  0.00           H  
ATOM    916 HG23 ILE A  85       5.893  20.343  15.856  0.00  0.00           H  
ATOM    917 HD11 ILE A  85       6.004  21.938  20.036  0.00  0.00           H  
ATOM    918 HD12 ILE A  85       4.599  22.655  19.266  0.00  0.00           H  
ATOM    919 HD13 ILE A  85       4.941  20.948  19.051  0.00  0.00           H  
ATOM    920  N   LEU A  86       4.712  24.142  13.822  0.00145.06           N  
ATOM    921  CA  LEU A  86       4.058  24.340  12.527  0.00146.86           C  
ATOM    922  C   LEU A  86       5.049  24.622  11.384  0.00151.42           C  
ATOM    923  O   LEU A  86       4.789  24.178  10.271  0.00153.40           O  
ATOM    924  CB  LEU A  86       3.033  25.495  12.626  0.00146.35           C  
ATOM    925  CG  LEU A  86       1.666  25.079  13.209  0.00151.83           C  
ATOM    926  CD1 LEU A  86       0.868  26.308  13.670  0.00150.26           C  
ATOM    927  CD2 LEU A  86       0.834  24.275  12.193  0.00157.61           C  
ATOM    928  H   LEU A  86       4.555  24.847  14.528  0.00  0.00           H  
ATOM    929  HA  LEU A  86       3.544  23.413  12.269  0.00  0.00           H  
ATOM    930  HB2 LEU A  86       3.459  26.294  13.233  0.00  0.00           H  
ATOM    931  HB3 LEU A  86       2.860  25.945  11.646  0.00  0.00           H  
ATOM    932  HG  LEU A  86       1.837  24.454  14.086  0.00  0.00           H  
ATOM    933 HD11 LEU A  86      -0.109  26.019  14.056  0.00  0.00           H  
ATOM    934 HD12 LEU A  86       1.382  26.840  14.467  0.00  0.00           H  
ATOM    935 HD13 LEU A  86       0.708  27.008  12.850  0.00  0.00           H  
ATOM    936 HD21 LEU A  86      -0.126  23.979  12.617  0.00  0.00           H  
ATOM    937 HD22 LEU A  86       0.631  24.862  11.296  0.00  0.00           H  
ATOM    938 HD23 LEU A  86       1.340  23.363  11.879  0.00  0.00           H  
ATOM    939  N   TYR A  87       6.187  25.292  11.653  0.00146.16           N  
ATOM    940  CA  TYR A  87       7.255  25.564  10.678  0.00146.10           C  
ATOM    941  C   TYR A  87       8.073  24.315  10.303  0.00151.60           C  
ATOM    942  O   TYR A  87       8.672  24.285   9.228  0.00152.21           O  
ATOM    943  CB  TYR A  87       8.223  26.625  11.242  0.00144.59           C  
ATOM    944  CG  TYR A  87       7.838  28.046  10.890  0.00145.63           C  
ATOM    945  CD1 TYR A  87       8.518  28.731   9.863  0.00147.50           C  
ATOM    946  CD2 TYR A  87       6.791  28.682  11.582  0.00145.99           C  
ATOM    947  CE1 TYR A  87       8.162  30.055   9.550  0.00147.95           C  
ATOM    948  CE2 TYR A  87       6.441  30.009  11.281  0.00146.63           C  
ATOM    949  CZ  TYR A  87       7.134  30.694  10.266  0.00154.39           C  
ATOM    950  OH  TYR A  87       6.792  31.974   9.962  0.00155.82           O  
ATOM    951  H   TYR A  87       6.339  25.611  12.600  0.00  0.00           H  
ATOM    952  HA  TYR A  87       6.810  25.955   9.764  0.00  0.00           H  
ATOM    953  HB2 TYR A  87       8.309  26.541  12.326  0.00  0.00           H  
ATOM    954  HB3 TYR A  87       9.238  26.472  10.868  0.00  0.00           H  
ATOM    955  HD1 TYR A  87       9.313  28.248   9.313  0.00  0.00           H  
ATOM    956  HD2 TYR A  87       6.260  28.145  12.346  0.00  0.00           H  
ATOM    957  HE1 TYR A  87       8.681  30.577   8.760  0.00  0.00           H  
ATOM    958  HE2 TYR A  87       5.645  30.493  11.827  0.00  0.00           H  
ATOM    959  HH  TYR A  87       6.092  32.317  10.497  0.00  0.00           H  
ATOM    960  N   LEU A  88       8.090  23.294  11.173  0.00148.22           N  
ATOM    961  CA  LEU A  88       8.786  22.026  10.965  0.00149.45           C  
ATOM    962  C   LEU A  88       7.907  20.997  10.240  0.00156.36           C  
ATOM    963  O   LEU A  88       8.445  20.089   9.608  0.00158.08           O  
ATOM    964  CB  LEU A  88       9.149  21.461  12.353  0.00148.24           C  
ATOM    965  CG  LEU A  88      10.344  22.200  12.982  0.00150.22           C  
ATOM    966  CD1 LEU A  88      10.269  22.180  14.512  0.00148.40           C  
ATOM    967  CD2 LEU A  88      11.666  21.610  12.470  0.00153.60           C  
ATOM    968  H   LEU A  88       7.578  23.400  12.037  0.00  0.00           H  
ATOM    969  HA  LEU A  88       9.689  22.176  10.371  0.00  0.00           H  
ATOM    970  HB2 LEU A  88       8.279  21.531  13.007  0.00  0.00           H  
ATOM    971  HB3 LEU A  88       9.380  20.395  12.299  0.00  0.00           H  
ATOM    972  HG  LEU A  88      10.306  23.250  12.686  0.00  0.00           H  
ATOM    973 HD11 LEU A  88      11.069  22.765  14.958  0.00  0.00           H  
ATOM    974 HD12 LEU A  88       9.339  22.617  14.867  0.00  0.00           H  
ATOM    975 HD13 LEU A  88      10.329  21.163  14.893  0.00  0.00           H  
ATOM    976 HD21 LEU A  88      12.506  22.236  12.756  0.00  0.00           H  
ATOM    977 HD22 LEU A  88      11.837  20.608  12.865  0.00  0.00           H  
ATOM    978 HD23 LEU A  88      11.682  21.542  11.383  0.00  0.00           H  
ATOM    979  N   LEU A  89       6.573  21.142  10.315  0.00153.35           N  
ATOM    980  CA  LEU A  89       5.603  20.272   9.653  0.00156.38           C  
ATOM    981  C   LEU A  89       5.211  20.852   8.279  0.00161.66           C  
ATOM    982  O   LEU A  89       5.042  20.095   7.324  0.00163.84           O  
ATOM    983  CB  LEU A  89       4.349  20.203  10.556  0.00156.69           C  
ATOM    984  CG  LEU A  89       3.449  18.972  10.286  0.00164.80           C  
ATOM    985  CD1 LEU A  89       3.384  18.052  11.516  0.00164.91           C  
ATOM    986  CD2 LEU A  89       2.038  19.371   9.828  0.00169.01           C  
ATOM    987  H   LEU A  89       6.211  21.909  10.864  0.00  0.00           H  
ATOM    988  HA  LEU A  89       6.023  19.273   9.529  0.00  0.00           H  
ATOM    989  HB2 LEU A  89       4.675  20.171  11.597  0.00  0.00           H  
ATOM    990  HB3 LEU A  89       3.774  21.128  10.489  0.00  0.00           H  
ATOM    991  HG  LEU A  89       3.885  18.382   9.479  0.00  0.00           H  
ATOM    992 HD11 LEU A  89       2.789  17.161  11.313  0.00  0.00           H  
ATOM    993 HD12 LEU A  89       4.381  17.720  11.804  0.00  0.00           H  
ATOM    994 HD13 LEU A  89       2.941  18.561  12.373  0.00  0.00           H  
ATOM    995 HD21 LEU A  89       1.408  18.492   9.688  0.00  0.00           H  
ATOM    996 HD22 LEU A  89       1.548  20.019  10.555  0.00  0.00           H  
ATOM    997 HD23 LEU A  89       2.072  19.894   8.874  0.00  0.00           H  
ATOM    998  N   MET A  90       5.084  22.187   8.186  0.00156.42           N  
ATOM    999  CA  MET A  90       4.714  22.967   7.006  0.00157.07           C  
ATOM   1000  C   MET A  90       5.791  24.046   6.837  0.00158.44           C  
ATOM   1001  O   MET A  90       5.892  24.934   7.680  0.00155.53           O  
ATOM   1002  CB  MET A  90       3.315  23.608   7.218  0.00159.97           C  
ATOM   1003  CG  MET A  90       2.206  22.635   7.655  0.00165.94           C  
ATOM   1004  SD  MET A  90       0.635  23.419   8.110  0.00169.99           S  
ATOM   1005  CE  MET A  90      -0.055  23.754   6.470  0.00169.75           C  
ATOM   1006  H   MET A  90       5.245  22.728   9.026  0.00  0.00           H  
ATOM   1007  HA  MET A  90       4.690  22.335   6.117  0.00  0.00           H  
ATOM   1008  HB2 MET A  90       3.378  24.391   7.975  0.00  0.00           H  
ATOM   1009  HB3 MET A  90       3.012  24.114   6.301  0.00  0.00           H  
ATOM   1010  HG2 MET A  90       2.030  21.878   6.890  0.00  0.00           H  
ATOM   1011  HG3 MET A  90       2.523  22.109   8.552  0.00  0.00           H  
ATOM   1012  HE1 MET A  90      -1.036  24.220   6.563  0.00  0.00           H  
ATOM   1013  HE2 MET A  90       0.594  24.427   5.910  0.00  0.00           H  
ATOM   1014  HE3 MET A  90      -0.167  22.826   5.908  0.00  0.00           H  
ATOM   1015  N   SER A  91       6.603  23.977   5.767  0.00156.15           N  
ATOM   1016  CA  SER A  91       7.763  24.853   5.531  0.00154.58           C  
ATOM   1017  C   SER A  91       7.418  26.358   5.456  0.00158.10           C  
ATOM   1018  O   SER A  91       8.197  27.187   5.924  0.00155.42           O  
ATOM   1019  CB  SER A  91       8.483  24.382   4.249  0.00160.03           C  
ATOM   1020  OG  SER A  91       9.695  25.079   4.032  0.00168.29           O  
ATOM   1021  H   SER A  91       6.465  23.217   5.117  0.00  0.00           H  
ATOM   1022  HA  SER A  91       8.442  24.715   6.374  0.00  0.00           H  
ATOM   1023  HB2 SER A  91       8.717  23.319   4.316  0.00  0.00           H  
ATOM   1024  HB3 SER A  91       7.841  24.511   3.376  0.00  0.00           H  
ATOM   1025  HG  SER A  91       9.516  26.006   3.988  0.00  0.00           H  
ATOM   1026  N   LYS A  92       6.242  26.695   4.901  0.00156.86           N  
ATOM   1027  CA  LYS A  92       5.666  28.039   4.883  0.00155.94           C  
ATOM   1028  C   LYS A  92       4.628  28.167   6.007  0.00160.01           C  
ATOM   1029  O   LYS A  92       3.992  27.186   6.399  0.00160.39           O  
ATOM   1030  CB  LYS A  92       4.951  28.254   3.534  0.00160.46           C  
ATOM   1031  CG  LYS A  92       5.941  28.480   2.381  0.00170.67           C  
ATOM   1032  CD  LYS A  92       5.244  28.629   1.023  0.00179.32           C  
ATOM   1033  CE  LYS A  92       6.242  28.853  -0.121  0.00186.11           C  
ATOM   1034  NZ  LYS A  92       5.559  28.921  -1.424  0.00193.98           N1+
ATOM   1035  H   LYS A  92       5.651  25.946   4.571  0.00  0.00           H  
ATOM   1036  HA  LYS A  92       6.436  28.801   5.018  0.00  0.00           H  
ATOM   1037  HB2 LYS A  92       4.303  27.404   3.312  0.00  0.00           H  
ATOM   1038  HB3 LYS A  92       4.297  29.126   3.592  0.00  0.00           H  
ATOM   1039  HG2 LYS A  92       6.538  29.370   2.586  0.00  0.00           H  
ATOM   1040  HG3 LYS A  92       6.643  27.646   2.332  0.00  0.00           H  
ATOM   1041  HD2 LYS A  92       4.657  27.732   0.823  0.00  0.00           H  
ATOM   1042  HD3 LYS A  92       4.537  29.460   1.063  0.00  0.00           H  
ATOM   1043  HE2 LYS A  92       6.798  29.778   0.035  0.00  0.00           H  
ATOM   1044  HE3 LYS A  92       6.970  28.042  -0.153  0.00  0.00           H  
ATOM   1045  HZ1 LYS A  92       4.894  29.681  -1.421  0.00  0.00           H  
ATOM   1046  HZ2 LYS A  92       6.239  29.071  -2.155  0.00  0.00           H  
ATOM   1047  HZ3 LYS A  92       5.072  28.052  -1.594  0.00  0.00           H  
ATOM   1048  N   TRP A  93       4.460  29.396   6.514  0.00156.27           N  
ATOM   1049  CA  TRP A  93       3.586  29.721   7.634  0.00155.97           C  
ATOM   1050  C   TRP A  93       2.124  29.869   7.201  0.00161.49           C  
ATOM   1051  O   TRP A  93       1.807  30.580   6.248  0.00162.07           O  
ATOM   1052  CB  TRP A  93       4.024  31.049   8.282  0.00152.76           C  
ATOM   1053  CG  TRP A  93       4.461  32.198   7.414  0.00154.48           C  
ATOM   1054  CD1 TRP A  93       3.733  33.311   7.171  0.00157.73           C  
ATOM   1055  CD2 TRP A  93       5.733  32.393   6.718  0.00154.01           C  
ATOM   1056  CE2 TRP A  93       5.709  33.674   6.087  0.00158.26           C  
ATOM   1057  CE3 TRP A  93       6.914  31.628   6.567  0.00155.05           C  
ATOM   1058  NE1 TRP A  93       4.460  34.180   6.385  0.00157.50           N  
ATOM   1059  CZ2 TRP A  93       6.805  34.174   5.360  0.00157.57           C  
ATOM   1060  CZ3 TRP A  93       8.016  32.115   5.835  0.00156.51           C  
ATOM   1061  CH2 TRP A  93       7.964  33.387   5.234  0.00157.53           C  
ATOM   1062  H   TRP A  93       5.001  30.154   6.123  0.00  0.00           H  
ATOM   1063  HA  TRP A  93       3.659  28.932   8.387  0.00  0.00           H  
ATOM   1064  HB2 TRP A  93       3.237  31.417   8.939  0.00  0.00           H  
ATOM   1065  HB3 TRP A  93       4.849  30.817   8.942  0.00  0.00           H  
ATOM   1066  HD1 TRP A  93       2.742  33.487   7.560  0.00  0.00           H  
ATOM   1067  HE1 TRP A  93       4.106  35.080   6.096  0.00  0.00           H  
ATOM   1068  HE3 TRP A  93       6.976  30.654   7.029  0.00  0.00           H  
ATOM   1069  HZ2 TRP A  93       6.760  35.154   4.909  0.00  0.00           H  
ATOM   1070  HZ3 TRP A  93       8.909  31.514   5.745  0.00  0.00           H  
ATOM   1071  HH2 TRP A  93       8.816  33.760   4.683  0.00  0.00           H  
ATOM   1072  N   SER A  94       1.244  29.235   7.988  0.00158.31           N  
ATOM   1073  CA  SER A  94      -0.212  29.353   7.938  0.00159.91           C  
ATOM   1074  C   SER A  94      -0.708  30.542   8.797  0.00161.83           C  
ATOM   1075  O   SER A  94      -1.916  30.722   8.951  0.00162.65           O  
ATOM   1076  CB  SER A  94      -0.789  28.053   8.541  0.00164.80           C  
ATOM   1077  OG  SER A  94      -0.480  26.949   7.713  0.00173.15           O  
ATOM   1078  H   SER A  94       1.615  28.649   8.722  0.00  0.00           H  
ATOM   1079  HA  SER A  94      -0.559  29.483   6.912  0.00  0.00           H  
ATOM   1080  HB2 SER A  94      -0.401  27.874   9.545  0.00  0.00           H  
ATOM   1081  HB3 SER A  94      -1.876  28.105   8.621  0.00  0.00           H  
ATOM   1082  HG  SER A  94      -0.832  26.166   8.107  0.00  0.00           H  
ATOM   1083  N   LEU A  95       0.217  31.339   9.363  0.00155.65           N  
ATOM   1084  CA  LEU A  95      -0.024  32.425  10.308  0.00153.88           C  
ATOM   1085  C   LEU A  95      -0.530  33.694   9.594  0.00157.23           C  
ATOM   1086  O   LEU A  95      -1.583  34.217   9.956  0.00157.29           O  
ATOM   1087  CB  LEU A  95       1.305  32.756  11.045  0.00151.25           C  
ATOM   1088  CG  LEU A  95       1.734  31.757  12.151  0.00154.67           C  
ATOM   1089  CD1 LEU A  95       2.375  30.464  11.614  0.00155.16           C  
ATOM   1090  CD2 LEU A  95       2.710  32.420  13.136  0.00154.51           C  
ATOM   1091  H   LEU A  95       1.183  31.120   9.170  0.00  0.00           H  
ATOM   1092  HA  LEU A  95      -0.776  32.116  11.036  0.00  0.00           H  
ATOM   1093  HB2 LEU A  95       2.120  32.892  10.332  0.00  0.00           H  
ATOM   1094  HB3 LEU A  95       1.191  33.729  11.522  0.00  0.00           H  
ATOM   1095  HG  LEU A  95       0.846  31.481  12.720  0.00  0.00           H  
ATOM   1096 HD11 LEU A  95       2.630  29.791  12.434  0.00  0.00           H  
ATOM   1097 HD12 LEU A  95       1.709  29.912  10.954  0.00  0.00           H  
ATOM   1098 HD13 LEU A  95       3.297  30.672  11.075  0.00  0.00           H  
ATOM   1099 HD21 LEU A  95       3.026  31.719  13.908  0.00  0.00           H  
ATOM   1100 HD22 LEU A  95       3.607  32.774  12.628  0.00  0.00           H  
ATOM   1101 HD23 LEU A  95       2.250  33.266  13.642  0.00  0.00           H  
ATOM   1102  N   GLY A  96       0.225  34.212   8.610  0.00152.99           N  
ATOM   1103  CA  GLY A  96      -0.001  35.517   7.981  0.00153.25           C  
ATOM   1104  C   GLY A  96       0.419  36.693   8.880  0.00154.81           C  
ATOM   1105  O   GLY A  96       0.677  36.500  10.066  0.00152.38           O  
ATOM   1106  H   GLY A  96       1.063  33.714   8.349  0.00  0.00           H  
ATOM   1107  HA2 GLY A  96       0.576  35.553   7.056  0.00  0.00           H  
ATOM   1108  HA3 GLY A  96      -1.051  35.629   7.706  0.00  0.00           H  
ATOM   1109  N   ARG A  97       0.494  37.910   8.308  0.00152.29           N  
ATOM   1110  CA  ARG A  97       0.935  39.167   8.940  0.00151.17           C  
ATOM   1111  C   ARG A  97       0.561  39.403  10.424  0.00154.91           C  
ATOM   1112  O   ARG A  97       1.491  39.580  11.209  0.00152.39           O  
ATOM   1113  CB  ARG A  97       0.681  40.388   8.025  0.00153.21           C  
ATOM   1114  CG  ARG A  97       1.694  40.535   6.873  0.00161.45           C  
ATOM   1115  CD  ARG A  97       3.028  41.174   7.304  0.00165.63           C  
ATOM   1116  NE  ARG A  97       2.956  42.643   7.288  0.00168.70           N  
ATOM   1117  CZ  ARG A  97       4.000  43.485   7.396  0.00177.00           C  
ATOM   1118  NH1 ARG A  97       5.253  43.030   7.541  0.00159.46           N  
ATOM   1119  NH2 ARG A  97       3.782  44.806   7.357  0.00162.70           N1+
ATOM   1120  H   ARG A  97       0.248  37.971   7.330  0.00  0.00           H  
ATOM   1121  HA  ARG A  97       2.019  39.046   8.977  0.00  0.00           H  
ATOM   1122  HB2 ARG A  97      -0.313  40.306   7.587  0.00  0.00           H  
ATOM   1123  HB3 ARG A  97       0.672  41.312   8.607  0.00  0.00           H  
ATOM   1124  HG2 ARG A  97       1.877  39.563   6.413  0.00  0.00           H  
ATOM   1125  HG3 ARG A  97       1.246  41.147   6.088  0.00  0.00           H  
ATOM   1126  HD2 ARG A  97       3.346  40.826   8.287  0.00  0.00           H  
ATOM   1127  HD3 ARG A  97       3.803  40.874   6.597  0.00  0.00           H  
ATOM   1128  HE  ARG A  97       2.029  43.037   7.209  0.00  0.00           H  
ATOM   1129 HH11 ARG A  97       5.428  42.036   7.579  0.00  0.00           H  
ATOM   1130 HH12 ARG A  97       6.033  43.668   7.614  0.00  0.00           H  
ATOM   1131 HH21 ARG A  97       2.846  45.168   7.251  0.00  0.00           H  
ATOM   1132 HH22 ARG A  97       4.555  45.453   7.416  0.00  0.00           H  
ATOM   1133  N   PRO A  98      -0.731  39.391  10.842  0.00153.74           N  
ATOM   1134  CA  PRO A  98      -1.147  39.570  12.247  0.00152.81           C  
ATOM   1135  C   PRO A  98      -0.501  38.584  13.242  0.00155.31           C  
ATOM   1136  O   PRO A  98       0.098  39.020  14.223  0.00152.98           O  
ATOM   1137  CB  PRO A  98      -2.677  39.401  12.264  0.00157.02           C  
ATOM   1138  CG  PRO A  98      -3.124  39.592  10.827  0.00163.85           C  
ATOM   1139  CD  PRO A  98      -1.898  39.304   9.963  0.00158.27           C  
ATOM   1140  HA  PRO A  98      -0.893  40.591  12.538  0.00  0.00           H  
ATOM   1141  HB2 PRO A  98      -2.980  38.405  12.590  0.00  0.00           H  
ATOM   1142  HB3 PRO A  98      -3.157  40.113  12.936  0.00  0.00           H  
ATOM   1143  HG2 PRO A  98      -3.978  38.966  10.565  0.00  0.00           H  
ATOM   1144  HG3 PRO A  98      -3.427  40.631  10.684  0.00  0.00           H  
ATOM   1145  HD2 PRO A  98      -1.966  38.296   9.552  0.00  0.00           H  
ATOM   1146  HD3 PRO A  98      -1.853  40.009   9.136  0.00  0.00           H  
ATOM   1147  N   LEU A  99      -0.604  37.269  12.975  0.00153.09           N  
ATOM   1148  CA  LEU A  99      -0.106  36.205  13.847  0.00151.40           C  
ATOM   1149  C   LEU A  99       1.421  36.062  13.780  0.00153.15           C  
ATOM   1150  O   LEU A  99       2.021  35.722  14.796  0.00151.22           O  
ATOM   1151  CB  LEU A  99      -0.726  34.850  13.423  0.00152.97           C  
ATOM   1152  CG  LEU A  99      -2.180  34.610  13.881  0.00159.54           C  
ATOM   1153  CD1 LEU A  99      -2.794  33.411  13.140  0.00161.90           C  
ATOM   1154  CD2 LEU A  99      -2.275  34.375  15.398  0.00160.33           C  
ATOM   1155  H   LEU A  99      -1.085  36.988  12.132  0.00  0.00           H  
ATOM   1156  HA  LEU A  99      -0.368  36.434  14.881  0.00  0.00           H  
ATOM   1157  HB2 LEU A  99      -0.680  34.781  12.338  0.00  0.00           H  
ATOM   1158  HB3 LEU A  99      -0.123  34.019  13.793  0.00  0.00           H  
ATOM   1159  HG  LEU A  99      -2.773  35.491  13.632  0.00  0.00           H  
ATOM   1160 HD11 LEU A  99      -3.805  33.207  13.491  0.00  0.00           H  
ATOM   1161 HD12 LEU A  99      -2.861  33.596  12.070  0.00  0.00           H  
ATOM   1162 HD13 LEU A  99      -2.203  32.507  13.287  0.00  0.00           H  
ATOM   1163 HD21 LEU A  99      -3.307  34.203  15.703  0.00  0.00           H  
ATOM   1164 HD22 LEU A  99      -1.695  33.503  15.696  0.00  0.00           H  
ATOM   1165 HD23 LEU A  99      -1.911  35.229  15.969  0.00  0.00           H  
ATOM   1166  N   CYS A 100       2.047  36.304  12.616  0.00149.60           N  
ATOM   1167  CA  CYS A 100       3.478  36.082  12.397  0.00147.73           C  
ATOM   1168  C   CYS A 100       4.317  37.272  12.900  0.00149.82           C  
ATOM   1169  O   CYS A 100       5.410  37.038  13.407  0.00148.11           O  
ATOM   1170  CB  CYS A 100       3.728  35.828  10.894  0.00149.32           C  
ATOM   1171  SG  CYS A 100       5.100  34.714  10.462  0.00152.37           S  
ATOM   1172  H   CYS A 100       1.490  36.580  11.816  0.00  0.00           H  
ATOM   1173  HA  CYS A 100       3.776  35.188  12.946  0.00  0.00           H  
ATOM   1174  HB2 CYS A 100       2.860  35.323  10.475  0.00  0.00           H  
ATOM   1175  HB3 CYS A 100       3.827  36.760  10.336  0.00  0.00           H  
ATOM   1176  N   LEU A 101       3.804  38.519  12.853  0.00146.45           N  
ATOM   1177  CA  LEU A 101       4.446  39.689  13.474  0.00144.87           C  
ATOM   1178  C   LEU A 101       4.303  39.669  15.002  0.00145.75           C  
ATOM   1179  O   LEU A 101       5.214  40.123  15.694  0.00143.82           O  
ATOM   1180  CB  LEU A 101       3.819  41.008  12.962  0.00146.60           C  
ATOM   1181  CG  LEU A 101       4.297  41.452  11.563  0.00152.68           C  
ATOM   1182  CD1 LEU A 101       3.352  42.515  10.980  0.00155.30           C  
ATOM   1183  CD2 LEU A 101       5.736  42.000  11.598  0.00154.10           C  
ATOM   1184  H   LEU A 101       2.897  38.659  12.428  0.00  0.00           H  
ATOM   1185  HA  LEU A 101       5.511  39.678  13.247  0.00  0.00           H  
ATOM   1186  HB2 LEU A 101       2.732  40.917  12.983  0.00  0.00           H  
ATOM   1187  HB3 LEU A 101       4.041  41.824  13.653  0.00  0.00           H  
ATOM   1188  HG  LEU A 101       4.271  40.590  10.897  0.00  0.00           H  
ATOM   1189 HD11 LEU A 101       3.696  42.852  10.003  0.00  0.00           H  
ATOM   1190 HD12 LEU A 101       2.342  42.126  10.854  0.00  0.00           H  
ATOM   1191 HD13 LEU A 101       3.293  43.390  11.627  0.00  0.00           H  
ATOM   1192 HD21 LEU A 101       6.063  42.310  10.606  0.00  0.00           H  
ATOM   1193 HD22 LEU A 101       5.815  42.867  12.254  0.00  0.00           H  
ATOM   1194 HD23 LEU A 101       6.449  41.256  11.950  0.00  0.00           H  
ATOM   1195  N   PHE A 102       3.193  39.120  15.532  0.00141.57           N  
ATOM   1196  CA  PHE A 102       2.995  38.962  16.971  0.00139.49           C  
ATOM   1197  C   PHE A 102       3.760  37.738  17.505  0.00139.67           C  
ATOM   1198  O   PHE A 102       4.201  37.767  18.651  0.00137.28           O  
ATOM   1199  CB  PHE A 102       1.494  38.831  17.292  0.00142.76           C  
ATOM   1200  CG  PHE A 102       1.151  39.286  18.700  0.00143.75           C  
ATOM   1201  CD1 PHE A 102       1.109  40.668  18.985  0.00147.25           C  
ATOM   1202  CD2 PHE A 102       0.894  38.354  19.726  0.00145.10           C  
ATOM   1203  CE1 PHE A 102       0.814  41.117  20.286  0.00147.88           C  
ATOM   1204  CE2 PHE A 102       0.592  38.805  21.027  0.00147.57           C  
ATOM   1205  CZ  PHE A 102       0.554  40.185  21.307  0.00146.12           C  
ATOM   1206  H   PHE A 102       2.467  38.784  14.914  0.00  0.00           H  
ATOM   1207  HA  PHE A 102       3.369  39.863  17.460  0.00  0.00           H  
ATOM   1208  HB2 PHE A 102       0.920  39.471  16.621  0.00  0.00           H  
ATOM   1209  HB3 PHE A 102       1.130  37.817  17.115  0.00  0.00           H  
ATOM   1210  HD1 PHE A 102       1.309  41.389  18.205  0.00  0.00           H  
ATOM   1211  HD2 PHE A 102       0.934  37.294  19.522  0.00  0.00           H  
ATOM   1212  HE1 PHE A 102       0.787  42.176  20.499  0.00  0.00           H  
ATOM   1213  HE2 PHE A 102       0.400  38.091  21.814  0.00  0.00           H  
ATOM   1214  HZ  PHE A 102       0.330  40.527  22.307  0.00  0.00           H  
ATOM   1215  N   TRP A 103       3.995  36.707  16.670  0.00135.67           N  
ATOM   1216  CA  TRP A 103       4.905  35.609  16.984  0.00133.73           C  
ATOM   1217  C   TRP A 103       6.361  36.083  16.931  0.00134.84           C  
ATOM   1218  O   TRP A 103       7.137  35.582  17.720  0.00132.56           O  
ATOM   1219  CB  TRP A 103       4.733  34.416  16.021  0.00133.70           C  
ATOM   1220  CG  TRP A 103       5.622  33.240  16.335  0.00133.97           C  
ATOM   1221  CD1 TRP A 103       5.407  32.328  17.309  0.00136.41           C  
ATOM   1222  CD2 TRP A 103       6.918  32.896  15.754  0.00133.02           C  
ATOM   1223  CE2 TRP A 103       7.434  31.755  16.440  0.00136.61           C  
ATOM   1224  CE3 TRP A 103       7.734  33.460  14.747  0.00134.58           C  
ATOM   1225  NE1 TRP A 103       6.452  31.428  17.345  0.00135.37           N  
ATOM   1226  CZ2 TRP A 103       8.696  31.209  16.156  0.00135.58           C  
ATOM   1227  CZ3 TRP A 103       8.999  32.918  14.446  0.00135.63           C  
ATOM   1228  CH2 TRP A 103       9.485  31.798  15.151  0.00135.93           C  
ATOM   1229  H   TRP A 103       3.569  36.715  15.754  0.00  0.00           H  
ATOM   1230  HA  TRP A 103       4.689  35.260  17.996  0.00  0.00           H  
ATOM   1231  HB2 TRP A 103       3.700  34.070  16.057  0.00  0.00           H  
ATOM   1232  HB3 TRP A 103       4.911  34.719  14.990  0.00  0.00           H  
ATOM   1233  HD1 TRP A 103       4.550  32.324  17.966  0.00  0.00           H  
ATOM   1234  HE1 TRP A 103       6.487  30.652  17.994  0.00  0.00           H  
ATOM   1235  HE3 TRP A 103       7.387  34.331  14.209  0.00  0.00           H  
ATOM   1236  HZ2 TRP A 103       9.056  30.363  16.719  0.00  0.00           H  
ATOM   1237  HZ3 TRP A 103       9.596  33.379  13.675  0.00  0.00           H  
ATOM   1238  HH2 TRP A 103      10.462  31.396  14.929  0.00  0.00           H  
ATOM   1239  N   LEU A 104       6.742  37.054  16.084  0.00131.39           N  
ATOM   1240  CA  LEU A 104       8.076  37.667  16.109  0.00129.92           C  
ATOM   1241  C   LEU A 104       8.268  38.598  17.324  0.00129.64           C  
ATOM   1242  O   LEU A 104       9.406  38.883  17.690  0.00128.14           O  
ATOM   1243  CB  LEU A 104       8.284  38.495  14.824  0.00131.67           C  
ATOM   1244  CG  LEU A 104       8.616  37.681  13.559  0.00138.39           C  
ATOM   1245  CD1 LEU A 104       8.458  38.561  12.311  0.00140.72           C  
ATOM   1246  CD2 LEU A 104      10.027  37.070  13.619  0.00140.46           C  
ATOM   1247  H   LEU A 104       6.071  37.417  15.421  0.00  0.00           H  
ATOM   1248  HA  LEU A 104       8.834  36.885  16.175  0.00  0.00           H  
ATOM   1249  HB2 LEU A 104       7.400  39.106  14.644  0.00  0.00           H  
ATOM   1250  HB3 LEU A 104       9.094  39.204  14.974  0.00  0.00           H  
ATOM   1251  HG  LEU A 104       7.910  36.857  13.471  0.00  0.00           H  
ATOM   1252 HD11 LEU A 104       8.643  37.985  11.406  0.00  0.00           H  
ATOM   1253 HD12 LEU A 104       7.450  38.963  12.229  0.00  0.00           H  
ATOM   1254 HD13 LEU A 104       9.156  39.399  12.322  0.00  0.00           H  
ATOM   1255 HD21 LEU A 104      10.319  36.645  12.658  0.00  0.00           H  
ATOM   1256 HD22 LEU A 104      10.775  37.815  13.891  0.00  0.00           H  
ATOM   1257 HD23 LEU A 104      10.082  36.267  14.353  0.00  0.00           H  
ATOM   1258  N   SER A 105       7.175  39.053  17.960  0.00124.05           N  
ATOM   1259  CA  SER A 105       7.197  39.904  19.143  0.00121.74           C  
ATOM   1260  C   SER A 105       7.244  39.055  20.421  0.00121.46           C  
ATOM   1261  O   SER A 105       8.180  39.222  21.190  0.00119.70           O  
ATOM   1262  CB  SER A 105       5.935  40.783  19.166  0.00126.26           C  
ATOM   1263  OG  SER A 105       6.097  41.860  18.268  0.00135.69           O  
ATOM   1264  H   SER A 105       6.271  38.769  17.609  0.00  0.00           H  
ATOM   1265  HA  SER A 105       8.078  40.550  19.138  0.00  0.00           H  
ATOM   1266  HB2 SER A 105       5.038  40.223  18.915  0.00  0.00           H  
ATOM   1267  HB3 SER A 105       5.766  41.200  20.159  0.00  0.00           H  
ATOM   1268  HG  SER A 105       6.136  41.513  17.388  0.00  0.00           H  
ATOM   1269  N   MET A 106       6.295  38.126  20.652  0.00116.83           N  
ATOM   1270  CA  MET A 106       6.168  37.319  21.885  0.00115.01           C  
ATOM   1271  C   MET A 106       7.307  36.316  22.115  0.00115.92           C  
ATOM   1272  O   MET A 106       7.436  35.731  23.183  0.00114.29           O  
ATOM   1273  CB  MET A 106       4.839  36.534  21.854  0.00118.65           C  
ATOM   1274  CG  MET A 106       3.584  37.411  21.929  0.00123.67           C  
ATOM   1275  SD  MET A 106       3.447  38.480  23.385  0.00126.93           S  
ATOM   1276  CE  MET A 106       4.059  40.033  22.675  0.00124.36           C  
ATOM   1277  H   MET A 106       5.573  37.997  19.953  0.00  0.00           H  
ATOM   1278  HA  MET A 106       6.185  37.985  22.747  0.00  0.00           H  
ATOM   1279  HB2 MET A 106       4.787  35.922  20.951  0.00  0.00           H  
ATOM   1280  HB3 MET A 106       4.796  35.830  22.686  0.00  0.00           H  
ATOM   1281  HG2 MET A 106       3.486  38.031  21.042  0.00  0.00           H  
ATOM   1282  HG3 MET A 106       2.709  36.760  21.931  0.00  0.00           H  
ATOM   1283  HE1 MET A 106       3.944  40.829  23.404  0.00  0.00           H  
ATOM   1284  HE2 MET A 106       5.113  39.967  22.417  0.00  0.00           H  
ATOM   1285  HE3 MET A 106       3.496  40.302  21.782  0.00  0.00           H  
ATOM   1286  N   ASP A 107       8.135  36.135  21.099  0.00111.70           N  
ATOM   1287  CA  ASP A 107       9.288  35.272  21.004  0.00110.09           C  
ATOM   1288  C   ASP A 107      10.543  36.044  21.458  0.00111.07           C  
ATOM   1289  O   ASP A 107      11.380  35.481  22.164  0.00109.62           O  
ATOM   1290  CB  ASP A 107       9.204  34.954  19.507  0.00113.11           C  
ATOM   1291  CG  ASP A 107      10.177  34.057  18.808  0.00122.19           C  
ATOM   1292  OD1 ASP A 107      10.792  34.557  17.837  0.00122.29           O  
ATOM   1293  OD2 ASP A 107      10.304  32.893  19.247  0.00127.27           O1-
ATOM   1294  H   ASP A 107       7.917  36.655  20.261  0.00  0.00           H  
ATOM   1295  HA  ASP A 107       9.169  34.368  21.600  0.00  0.00           H  
ATOM   1296  HB2 ASP A 107       8.262  34.421  19.379  0.00  0.00           H  
ATOM   1297  HB3 ASP A 107       9.185  35.886  18.941  0.00  0.00           H  
ATOM   1298  N   TYR A 108      10.602  37.354  21.151  0.00106.44           N  
ATOM   1299  CA  TYR A 108      11.655  38.293  21.532  0.00104.79           C  
ATOM   1300  C   TYR A 108      11.378  38.967  22.883  0.00106.69           C  
ATOM   1301  O   TYR A 108      12.302  39.088  23.682  0.00105.11           O  
ATOM   1302  CB  TYR A 108      11.785  39.379  20.430  0.00106.73           C  
ATOM   1303  CG  TYR A 108      12.521  38.973  19.152  0.00108.22           C  
ATOM   1304  CD1 TYR A 108      13.616  39.735  18.703  0.00109.70           C  
ATOM   1305  CD2 TYR A 108      12.128  37.846  18.395  0.00109.72           C  
ATOM   1306  CE1 TYR A 108      14.300  39.378  17.524  0.00111.04           C  
ATOM   1307  CE2 TYR A 108      12.855  37.454  17.258  0.00110.99           C  
ATOM   1308  CZ  TYR A 108      13.988  38.181  16.858  0.00116.95           C  
ATOM   1309  OH  TYR A 108      14.788  37.719  15.851  0.00116.63           O  
ATOM   1310  H   TYR A 108       9.826  37.740  20.631  0.00  0.00           H  
ATOM   1311  HA  TYR A 108      12.583  37.770  21.691  0.00  0.00           H  
ATOM   1312  HB2 TYR A 108      10.795  39.739  20.147  0.00  0.00           H  
ATOM   1313  HB3 TYR A 108      12.300  40.253  20.834  0.00  0.00           H  
ATOM   1314  HD1 TYR A 108      13.952  40.581  19.275  0.00  0.00           H  
ATOM   1315  HD2 TYR A 108      11.273  37.256  18.685  0.00  0.00           H  
ATOM   1316  HE1 TYR A 108      15.128  39.984  17.183  0.00  0.00           H  
ATOM   1317  HE2 TYR A 108      12.554  36.565  16.723  0.00  0.00           H  
ATOM   1318  HH  TYR A 108      15.395  38.371  15.531  0.00  0.00           H  
ATOM   1319  N   VAL A 109      10.128  39.368  23.159  0.00103.11           N  
ATOM   1320  CA  VAL A 109       9.686  40.042  24.381  0.00102.22           C  
ATOM   1321  C   VAL A 109       9.671  39.073  25.577  0.00102.88           C  
ATOM   1322  O   VAL A 109      10.165  39.437  26.643  0.00101.49           O  
ATOM   1323  CB  VAL A 109       8.262  40.631  24.149  0.00107.79           C  
ATOM   1324  CG1 VAL A 109       7.595  41.191  25.424  0.00107.39           C  
ATOM   1325  CG2 VAL A 109       8.241  41.723  23.060  0.00109.07           C  
ATOM   1326  H   VAL A 109       9.427  39.241  22.439  0.00  0.00           H  
ATOM   1327  HA  VAL A 109      10.376  40.856  24.608  0.00  0.00           H  
ATOM   1328  HB  VAL A 109       7.623  39.819  23.796  0.00  0.00           H  
ATOM   1329 HG11 VAL A 109       6.639  41.649  25.179  0.00  0.00           H  
ATOM   1330 HG12 VAL A 109       7.383  40.416  26.160  0.00  0.00           H  
ATOM   1331 HG13 VAL A 109       8.211  41.952  25.902  0.00  0.00           H  
ATOM   1332 HG21 VAL A 109       7.216  41.993  22.808  0.00  0.00           H  
ATOM   1333 HG22 VAL A 109       8.740  42.627  23.392  0.00  0.00           H  
ATOM   1334 HG23 VAL A 109       8.733  41.424  22.139  0.00  0.00           H  
ATOM   1335  N   ALA A 110       9.104  37.861  25.418  0.00 97.96           N  
ATOM   1336  CA  ALA A 110       8.895  36.920  26.524  0.00 96.02           C  
ATOM   1337  C   ALA A 110      10.190  36.258  26.969  0.00 96.67           C  
ATOM   1338  O   ALA A 110      10.329  35.953  28.147  0.00 95.39           O  
ATOM   1339  CB  ALA A 110       7.950  35.795  26.105  0.00 97.51           C  
ATOM   1340  H   ALA A 110       8.726  37.611  24.515  0.00  0.00           H  
ATOM   1341  HA  ALA A 110       8.455  37.457  27.369  0.00  0.00           H  
ATOM   1342  HB1 ALA A 110       7.649  35.191  26.960  0.00  0.00           H  
ATOM   1343  HB2 ALA A 110       7.045  36.218  25.675  0.00  0.00           H  
ATOM   1344  HB3 ALA A 110       8.405  35.113  25.385  0.00  0.00           H  
ATOM   1345  N   SER A 111      11.165  36.098  26.065  0.00 91.55           N  
ATOM   1346  CA  SER A 111      12.500  35.719  26.477  0.00 89.65           C  
ATOM   1347  C   SER A 111      13.139  36.886  27.265  0.00 91.64           C  
ATOM   1348  O   SER A 111      13.841  36.596  28.228  0.00 91.05           O  
ATOM   1349  CB  SER A 111      13.325  35.314  25.242  0.00 92.91           C  
ATOM   1350  OG  SER A 111      12.870  34.100  24.678  0.00 99.48           O  
ATOM   1351  H   SER A 111      11.009  36.377  25.108  0.00  0.00           H  
ATOM   1352  HA  SER A 111      12.450  34.856  27.146  0.00  0.00           H  
ATOM   1353  HB2 SER A 111      13.317  36.097  24.485  0.00  0.00           H  
ATOM   1354  HB3 SER A 111      14.350  35.125  25.542  0.00  0.00           H  
ATOM   1355  HG  SER A 111      11.992  34.236  24.353  0.00  0.00           H  
ATOM   1356  N   THR A 112      12.895  38.181  26.924  0.00 86.74           N  
ATOM   1357  CA  THR A 112      13.641  39.349  27.478  0.00 85.40           C  
ATOM   1358  C   THR A 112      13.232  39.557  28.928  0.00 87.53           C  
ATOM   1359  O   THR A 112      14.069  39.851  29.780  0.00 86.57           O  
ATOM   1360  CB  THR A 112      13.417  40.686  26.687  0.00 90.92           C  
ATOM   1361  CG2 THR A 112      14.313  41.823  27.203  0.00 88.01           C  
ATOM   1362  OG1 THR A 112      13.783  40.650  25.329  0.00 90.76           O  
ATOM   1363  H   THR A 112      12.257  38.366  26.163  0.00  0.00           H  
ATOM   1364  HA  THR A 112      14.705  39.121  27.487  0.00  0.00           H  
ATOM   1365  HB  THR A 112      12.371  40.982  26.726  0.00  0.00           H  
ATOM   1366  HG1 THR A 112      13.193  40.074  24.857  0.00  0.00           H  
ATOM   1367 HG21 THR A 112      14.255  42.716  26.575  0.00  0.00           H  
ATOM   1368 HG22 THR A 112      14.019  42.117  28.206  0.00  0.00           H  
ATOM   1369 HG23 THR A 112      15.358  41.513  27.228  0.00  0.00           H  
ATOM   1370  N   ALA A 113      11.952  39.280  29.189  0.00 83.38           N  
ATOM   1371  CA  ALA A 113      11.370  39.114  30.494  0.00 82.14           C  
ATOM   1372  C   ALA A 113      12.015  37.974  31.291  0.00 83.29           C  
ATOM   1373  O   ALA A 113      12.113  38.131  32.497  0.00 81.88           O  
ATOM   1374  CB  ALA A 113       9.875  38.865  30.311  0.00 83.74           C  
ATOM   1375  H   ALA A 113      11.360  39.059  28.401  0.00  0.00           H  
ATOM   1376  HA  ALA A 113      11.506  40.043  31.050  0.00  0.00           H  
ATOM   1377  HB1 ALA A 113       9.407  38.673  31.275  0.00  0.00           H  
ATOM   1378  HB2 ALA A 113       9.383  39.729  29.863  0.00  0.00           H  
ATOM   1379  HB3 ALA A 113       9.678  38.005  29.672  0.00  0.00           H  
ATOM   1380  N   SER A 114      12.501  36.878  30.670  0.00 79.25           N  
ATOM   1381  CA  SER A 114      13.180  35.783  31.373  0.00 78.02           C  
ATOM   1382  C   SER A 114      14.590  36.190  31.842  0.00 80.08           C  
ATOM   1383  O   SER A 114      14.870  36.002  33.023  0.00 79.00           O  
ATOM   1384  CB  SER A 114      13.291  34.496  30.526  0.00 82.77           C  
ATOM   1385  OG  SER A 114      12.023  33.953  30.233  0.00 94.79           O  
ATOM   1386  H   SER A 114      12.423  36.806  29.665  0.00  0.00           H  
ATOM   1387  HA  SER A 114      12.585  35.539  32.254  0.00  0.00           H  
ATOM   1388  HB2 SER A 114      13.875  34.615  29.617  0.00  0.00           H  
ATOM   1389  HB3 SER A 114      13.804  33.742  31.122  0.00  0.00           H  
ATOM   1390  HG  SER A 114      12.102  33.018  30.100  0.00  0.00           H  
ATOM   1391  N   ILE A 115      15.464  36.775  30.992  0.00 76.24           N  
ATOM   1392  CA  ILE A 115      16.794  37.231  31.441  0.00 75.54           C  
ATOM   1393  C   ILE A 115      16.700  38.431  32.402  0.00 79.03           C  
ATOM   1394  O   ILE A 115      17.469  38.476  33.359  0.00 78.20           O  
ATOM   1395  CB  ILE A 115      17.783  37.527  30.274  0.00 79.26           C  
ATOM   1396  CG1 ILE A 115      19.207  37.821  30.826  0.00 79.28           C  
ATOM   1397  CG2 ILE A 115      17.317  38.643  29.319  0.00 80.96           C  
ATOM   1398  CD1 ILE A 115      20.357  37.503  29.869  0.00 87.76           C  
ATOM   1399  H   ILE A 115      15.193  36.930  30.030  0.00  0.00           H  
ATOM   1400  HA  ILE A 115      17.223  36.403  32.010  0.00  0.00           H  
ATOM   1401  HB  ILE A 115      17.840  36.616  29.682  0.00  0.00           H  
ATOM   1402 HG12 ILE A 115      19.275  38.865  31.133  0.00  0.00           H  
ATOM   1403 HG13 ILE A 115      19.382  37.234  31.729  0.00  0.00           H  
ATOM   1404 HG21 ILE A 115      17.956  38.701  28.439  0.00  0.00           H  
ATOM   1405 HG22 ILE A 115      16.307  38.451  28.966  0.00  0.00           H  
ATOM   1406 HG23 ILE A 115      17.324  39.623  29.794  0.00  0.00           H  
ATOM   1407 HD11 ILE A 115      21.302  37.885  30.257  0.00  0.00           H  
ATOM   1408 HD12 ILE A 115      20.470  36.429  29.747  0.00  0.00           H  
ATOM   1409 HD13 ILE A 115      20.193  37.940  28.888  0.00  0.00           H  
ATOM   1410  N   PHE A 116      15.749  39.361  32.198  0.00 75.84           N  
ATOM   1411  CA  PHE A 116      15.528  40.484  33.109  0.00 75.83           C  
ATOM   1412  C   PHE A 116      14.785  40.067  34.389  0.00 77.07           C  
ATOM   1413  O   PHE A 116      14.932  40.773  35.381  0.00 75.94           O  
ATOM   1414  CB  PHE A 116      14.772  41.632  32.402  0.00 79.27           C  
ATOM   1415  CG  PHE A 116      15.543  42.422  31.344  0.00 82.16           C  
ATOM   1416  CD1 PHE A 116      16.954  42.369  31.235  0.00 85.34           C  
ATOM   1417  CD2 PHE A 116      14.825  43.256  30.463  0.00 85.82           C  
ATOM   1418  CE1 PHE A 116      17.626  43.124  30.255  0.00 87.51           C  
ATOM   1419  CE2 PHE A 116      15.497  44.001  29.473  0.00 89.70           C  
ATOM   1420  CZ  PHE A 116      16.897  43.938  29.369  0.00 87.70           C  
ATOM   1421  H   PHE A 116      15.154  39.292  31.382  0.00  0.00           H  
ATOM   1422  HA  PHE A 116      16.486  40.861  33.457  0.00  0.00           H  
ATOM   1423  HB2 PHE A 116      13.843  41.258  31.970  0.00  0.00           H  
ATOM   1424  HB3 PHE A 116      14.469  42.370  33.146  0.00  0.00           H  
ATOM   1425  HD1 PHE A 116      17.553  41.756  31.889  0.00  0.00           H  
ATOM   1426  HD2 PHE A 116      13.750  43.312  30.530  0.00  0.00           H  
ATOM   1427  HE1 PHE A 116      18.702  43.071  30.175  0.00  0.00           H  
ATOM   1428  HE2 PHE A 116      14.939  44.605  28.775  0.00  0.00           H  
ATOM   1429  HZ  PHE A 116      17.411  44.504  28.605  0.00  0.00           H  
ATOM   1430  N   SER A 117      14.087  38.915  34.427  0.00 72.33           N  
ATOM   1431  CA  SER A 117      13.528  38.340  35.658  0.00 70.78           C  
ATOM   1432  C   SER A 117      14.631  37.702  36.511  0.00 73.21           C  
ATOM   1433  O   SER A 117      14.598  37.864  37.726  0.00 72.88           O  
ATOM   1434  CB  SER A 117      12.481  37.249  35.360  0.00 73.80           C  
ATOM   1435  OG  SER A 117      11.241  37.844  35.057  0.00 82.42           O  
ATOM   1436  H   SER A 117      13.989  38.379  33.576  0.00  0.00           H  
ATOM   1437  HA  SER A 117      13.052  39.125  36.246  0.00  0.00           H  
ATOM   1438  HB2 SER A 117      12.793  36.586  34.554  0.00  0.00           H  
ATOM   1439  HB3 SER A 117      12.313  36.624  36.238  0.00  0.00           H  
ATOM   1440  HG  SER A 117      11.335  38.268  34.213  0.00  0.00           H  
ATOM   1441  N   VAL A 118      15.618  37.024  35.893  0.00 68.43           N  
ATOM   1442  CA  VAL A 118      16.785  36.453  36.577  0.00 67.10           C  
ATOM   1443  C   VAL A 118      17.753  37.571  37.022  0.00 70.09           C  
ATOM   1444  O   VAL A 118      18.352  37.449  38.089  0.00 68.88           O  
ATOM   1445  CB  VAL A 118      17.501  35.423  35.652  0.00 70.91           C  
ATOM   1446  CG1 VAL A 118      18.775  34.813  36.276  0.00 70.35           C  
ATOM   1447  CG2 VAL A 118      16.572  34.253  35.275  0.00 70.79           C  
ATOM   1448  H   VAL A 118      15.571  36.915  34.889  0.00  0.00           H  
ATOM   1449  HA  VAL A 118      16.441  35.928  37.470  0.00  0.00           H  
ATOM   1450  HB  VAL A 118      17.792  35.932  34.732  0.00  0.00           H  
ATOM   1451 HG11 VAL A 118      19.240  34.097  35.597  0.00  0.00           H  
ATOM   1452 HG12 VAL A 118      19.530  35.557  36.515  0.00  0.00           H  
ATOM   1453 HG13 VAL A 118      18.547  34.286  37.203  0.00  0.00           H  
ATOM   1454 HG21 VAL A 118      17.046  33.591  34.549  0.00  0.00           H  
ATOM   1455 HG22 VAL A 118      16.317  33.658  36.151  0.00  0.00           H  
ATOM   1456 HG23 VAL A 118      15.634  34.585  34.845  0.00  0.00           H  
ATOM   1457  N   PHE A 119      17.880  38.667  36.251  0.00 66.84           N  
ATOM   1458  CA  PHE A 119      18.742  39.804  36.574  0.00 67.06           C  
ATOM   1459  C   PHE A 119      18.160  40.645  37.722  0.00 72.87           C  
ATOM   1460  O   PHE A 119      18.908  41.022  38.622  0.00 72.69           O  
ATOM   1461  CB  PHE A 119      18.923  40.693  35.326  0.00 69.54           C  
ATOM   1462  CG  PHE A 119      20.018  41.735  35.458  0.00 71.41           C  
ATOM   1463  CD1 PHE A 119      21.363  41.332  35.379  0.00 74.29           C  
ATOM   1464  CD2 PHE A 119      19.708  43.095  35.673  0.00 74.18           C  
ATOM   1465  CE1 PHE A 119      22.395  42.274  35.528  0.00 76.05           C  
ATOM   1466  CE2 PHE A 119      20.743  44.041  35.808  0.00 77.90           C  
ATOM   1467  CZ  PHE A 119      22.088  43.630  35.744  0.00 75.83           C  
ATOM   1468  H   PHE A 119      17.384  38.693  35.369  0.00  0.00           H  
ATOM   1469  HA  PHE A 119      19.716  39.417  36.879  0.00  0.00           H  
ATOM   1470  HB2 PHE A 119      19.182  40.072  34.468  0.00  0.00           H  
ATOM   1471  HB3 PHE A 119      17.988  41.189  35.071  0.00  0.00           H  
ATOM   1472  HD1 PHE A 119      21.598  40.294  35.210  0.00  0.00           H  
ATOM   1473  HD2 PHE A 119      18.678  43.415  35.743  0.00  0.00           H  
ATOM   1474  HE1 PHE A 119      23.419  41.947  35.469  0.00  0.00           H  
ATOM   1475  HE2 PHE A 119      20.503  45.081  35.974  0.00  0.00           H  
ATOM   1476  HZ  PHE A 119      22.880  44.356  35.856  0.00  0.00           H  
ATOM   1477  N   ILE A 120      16.840  40.908  37.725  0.00 71.02           N  
ATOM   1478  CA  ILE A 120      16.163  41.683  38.770  0.00 71.92           C  
ATOM   1479  C   ILE A 120      15.881  40.817  40.029  0.00 75.75           C  
ATOM   1480  O   ILE A 120      15.713  41.379  41.110  0.00 75.44           O  
ATOM   1481  CB  ILE A 120      14.898  42.360  38.151  0.00 76.27           C  
ATOM   1482  CG1 ILE A 120      14.501  43.670  38.864  0.00 78.23           C  
ATOM   1483  CG2 ILE A 120      13.660  41.461  37.999  0.00 76.43           C  
ATOM   1484  CD1 ILE A 120      15.378  44.868  38.476  0.00 88.46           C  
ATOM   1485  H   ILE A 120      16.274  40.576  36.954  0.00  0.00           H  
ATOM   1486  HA  ILE A 120      16.846  42.474  39.081  0.00  0.00           H  
ATOM   1487  HB  ILE A 120      15.170  42.656  37.137  0.00  0.00           H  
ATOM   1488 HG12 ILE A 120      13.474  43.920  38.598  0.00  0.00           H  
ATOM   1489 HG13 ILE A 120      14.505  43.535  39.946  0.00  0.00           H  
ATOM   1490 HG21 ILE A 120      13.093  41.731  37.108  0.00  0.00           H  
ATOM   1491 HG22 ILE A 120      13.919  40.408  37.926  0.00  0.00           H  
ATOM   1492 HG23 ILE A 120      12.983  41.598  38.833  0.00  0.00           H  
ATOM   1493 HD11 ILE A 120      15.061  45.768  39.003  0.00  0.00           H  
ATOM   1494 HD12 ILE A 120      16.427  44.700  38.719  0.00  0.00           H  
ATOM   1495 HD13 ILE A 120      15.310  45.072  37.407  0.00  0.00           H  
ATOM   1496  N   LEU A 121      15.941  39.471  39.922  0.00 71.91           N  
ATOM   1497  CA  LEU A 121      15.993  38.517  41.042  0.00 70.92           C  
ATOM   1498  C   LEU A 121      17.381  38.549  41.706  0.00 75.18           C  
ATOM   1499  O   LEU A 121      17.461  38.551  42.932  0.00 74.61           O  
ATOM   1500  CB  LEU A 121      15.724  37.081  40.510  0.00 70.28           C  
ATOM   1501  CG  LEU A 121      15.850  35.900  41.508  0.00 73.65           C  
ATOM   1502  CD1 LEU A 121      14.727  35.876  42.552  0.00 73.68           C  
ATOM   1503  CD2 LEU A 121      15.892  34.560  40.754  0.00 75.34           C  
ATOM   1504  H   LEU A 121      16.051  39.082  38.996  0.00  0.00           H  
ATOM   1505  HA  LEU A 121      15.234  38.784  41.780  0.00  0.00           H  
ATOM   1506  HB2 LEU A 121      14.733  37.040  40.069  0.00  0.00           H  
ATOM   1507  HB3 LEU A 121      16.409  36.893  39.686  0.00  0.00           H  
ATOM   1508  HG  LEU A 121      16.792  35.977  42.047  0.00  0.00           H  
ATOM   1509 HD11 LEU A 121      14.911  35.109  43.303  0.00  0.00           H  
ATOM   1510 HD12 LEU A 121      14.630  36.830  43.072  0.00  0.00           H  
ATOM   1511 HD13 LEU A 121      13.774  35.635  42.086  0.00  0.00           H  
ATOM   1512 HD21 LEU A 121      16.011  33.723  41.443  0.00  0.00           H  
ATOM   1513 HD22 LEU A 121      14.977  34.396  40.185  0.00  0.00           H  
ATOM   1514 HD23 LEU A 121      16.726  34.525  40.052  0.00  0.00           H  
ATOM   1515  N   CYS A 122      18.466  38.576  40.907  0.00 72.34           N  
ATOM   1516  CA  CYS A 122      19.857  38.597  41.371  0.00 72.15           C  
ATOM   1517  C   CYS A 122      20.180  39.894  42.134  0.00 78.17           C  
ATOM   1518  O   CYS A 122      20.841  39.832  43.169  0.00 78.11           O  
ATOM   1519  CB  CYS A 122      20.802  38.414  40.159  0.00 72.37           C  
ATOM   1520  SG  CYS A 122      22.537  38.197  40.664  0.00 76.52           S  
ATOM   1521  H   CYS A 122      18.318  38.553  39.907  0.00  0.00           H  
ATOM   1522  HA  CYS A 122      19.989  37.755  42.051  0.00  0.00           H  
ATOM   1523  HB2 CYS A 122      20.518  37.530  39.590  0.00  0.00           H  
ATOM   1524  HB3 CYS A 122      20.742  39.261  39.475  0.00  0.00           H  
ATOM   1525  HG  CYS A 122      23.020  37.989  39.436  0.00  0.00           H  
ATOM   1526  N   ILE A 123      19.669  41.048  41.665  0.00 76.13           N  
ATOM   1527  CA  ILE A 123      19.778  42.344  42.340  0.00 77.19           C  
ATOM   1528  C   ILE A 123      18.998  42.360  43.675  0.00 81.58           C  
ATOM   1529  O   ILE A 123      19.504  42.939  44.636  0.00 81.20           O  
ATOM   1530  CB  ILE A 123      19.367  43.493  41.365  0.00 81.42           C  
ATOM   1531  CG1 ILE A 123      20.421  43.611  40.233  0.00 82.09           C  
ATOM   1532  CG2 ILE A 123      19.173  44.858  42.068  0.00 83.78           C  
ATOM   1533  CD1 ILE A 123      20.235  44.775  39.250  0.00 92.21           C  
ATOM   1534  H   ILE A 123      19.143  41.019  40.801  0.00  0.00           H  
ATOM   1535  HA  ILE A 123      20.827  42.488  42.603  0.00  0.00           H  
ATOM   1536  HB  ILE A 123      18.410  43.230  40.910  0.00  0.00           H  
ATOM   1537 HG12 ILE A 123      21.405  43.710  40.678  0.00  0.00           H  
ATOM   1538 HG13 ILE A 123      20.462  42.686  39.663  0.00  0.00           H  
ATOM   1539 HG21 ILE A 123      18.849  45.630  41.371  0.00  0.00           H  
ATOM   1540 HG22 ILE A 123      18.398  44.825  42.834  0.00  0.00           H  
ATOM   1541 HG23 ILE A 123      20.097  45.196  42.538  0.00  0.00           H  
ATOM   1542 HD11 ILE A 123      20.979  44.718  38.458  0.00  0.00           H  
ATOM   1543 HD12 ILE A 123      19.247  44.755  38.790  0.00  0.00           H  
ATOM   1544 HD13 ILE A 123      20.373  45.742  39.733  0.00  0.00           H  
ATOM   1545  N   ASP A 124      17.822  41.703  43.765  0.00 78.52           N  
ATOM   1546  CA  ASP A 124      17.054  41.544  45.008  0.00 78.65           C  
ATOM   1547  C   ASP A 124      17.824  40.707  46.050  0.00 82.65           C  
ATOM   1548  O   ASP A 124      17.975  41.164  47.181  0.00 83.36           O  
ATOM   1549  CB  ASP A 124      15.637  40.971  44.720  0.00 80.35           C  
ATOM   1550  CG  ASP A 124      14.879  40.438  45.952  0.00 90.55           C  
ATOM   1551  OD1 ASP A 124      14.353  41.281  46.712  0.00 92.15           O  
ATOM   1552  OD2 ASP A 124      14.858  39.199  46.126  0.00 95.02           O1-
ATOM   1553  H   ASP A 124      17.460  41.250  42.937  0.00  0.00           H  
ATOM   1554  HA  ASP A 124      16.915  42.538  45.437  0.00  0.00           H  
ATOM   1555  HB2 ASP A 124      15.027  41.737  44.241  0.00  0.00           H  
ATOM   1556  HB3 ASP A 124      15.703  40.159  43.997  0.00  0.00           H  
ATOM   1557  N   ARG A 125      18.328  39.516  45.671  0.00 78.20           N  
ATOM   1558  CA  ARG A 125      19.119  38.638  46.543  0.00 77.73           C  
ATOM   1559  C   ARG A 125      20.426  39.295  47.019  0.00 84.03           C  
ATOM   1560  O   ARG A 125      20.846  39.026  48.141  0.00 84.11           O  
ATOM   1561  CB  ARG A 125      19.436  37.288  45.850  0.00 77.51           C  
ATOM   1562  CG  ARG A 125      18.472  36.139  46.216  0.00 89.07           C  
ATOM   1563  CD  ARG A 125      17.329  35.932  45.214  0.00103.32           C  
ATOM   1564  NE  ARG A 125      16.132  35.368  45.856  0.00113.60           N  
ATOM   1565  CZ  ARG A 125      15.645  34.120  45.731  0.00125.71           C  
ATOM   1566  NH1 ARG A 125      16.287  33.170  45.037  0.00111.00           N  
ATOM   1567  NH2 ARG A 125      14.480  33.817  46.318  0.00109.92           N1+
ATOM   1568  H   ARG A 125      18.153  39.205  44.724  0.00  0.00           H  
ATOM   1569  HA  ARG A 125      18.527  38.453  47.440  0.00  0.00           H  
ATOM   1570  HB2 ARG A 125      19.502  37.421  44.770  0.00  0.00           H  
ATOM   1571  HB3 ARG A 125      20.430  36.951  46.151  0.00  0.00           H  
ATOM   1572  HG2 ARG A 125      19.046  35.210  46.245  0.00  0.00           H  
ATOM   1573  HG3 ARG A 125      18.091  36.266  47.230  0.00  0.00           H  
ATOM   1574  HD2 ARG A 125      17.021  36.897  44.816  0.00  0.00           H  
ATOM   1575  HD3 ARG A 125      17.655  35.337  44.361  0.00  0.00           H  
ATOM   1576  HE  ARG A 125      15.596  36.035  46.394  0.00  0.00           H  
ATOM   1577 HH11 ARG A 125      17.176  33.370  44.604  0.00  0.00           H  
ATOM   1578 HH12 ARG A 125      15.893  32.239  44.956  0.00  0.00           H  
ATOM   1579 HH21 ARG A 125      13.967  34.519  46.829  0.00  0.00           H  
ATOM   1580 HH22 ARG A 125      14.090  32.890  46.222  0.00  0.00           H  
ATOM   1581  N   TYR A 126      21.034  40.176  46.206  0.00 82.49           N  
ATOM   1582  CA  TYR A 126      22.224  40.949  46.550  0.00 84.01           C  
ATOM   1583  C   TYR A 126      21.944  41.951  47.684  0.00 89.96           C  
ATOM   1584  O   TYR A 126      22.632  41.905  48.702  0.00 89.73           O  
ATOM   1585  CB  TYR A 126      22.760  41.662  45.290  0.00 86.74           C  
ATOM   1586  CG  TYR A 126      24.006  42.494  45.526  0.00 90.97           C  
ATOM   1587  CD1 TYR A 126      25.246  41.861  45.748  0.00 93.30           C  
ATOM   1588  CD2 TYR A 126      23.921  43.901  45.573  0.00 93.69           C  
ATOM   1589  CE1 TYR A 126      26.387  42.632  46.033  0.00 96.56           C  
ATOM   1590  CE2 TYR A 126      25.068  44.670  45.848  0.00 96.47           C  
ATOM   1591  CZ  TYR A 126      26.302  44.034  46.081  0.00106.21           C  
ATOM   1592  OH  TYR A 126      27.415  44.770  46.364  0.00110.62           O  
ATOM   1593  H   TYR A 126      20.632  40.332  45.291  0.00  0.00           H  
ATOM   1594  HA  TYR A 126      22.987  40.256  46.905  0.00  0.00           H  
ATOM   1595  HB2 TYR A 126      22.998  40.930  44.519  0.00  0.00           H  
ATOM   1596  HB3 TYR A 126      21.990  42.298  44.855  0.00  0.00           H  
ATOM   1597  HD1 TYR A 126      25.323  40.787  45.729  0.00  0.00           H  
ATOM   1598  HD2 TYR A 126      22.973  44.395  45.411  0.00  0.00           H  
ATOM   1599  HE1 TYR A 126      27.327  42.147  46.231  0.00  0.00           H  
ATOM   1600  HE2 TYR A 126      24.991  45.747  45.888  0.00  0.00           H  
ATOM   1601  HH  TYR A 126      27.260  45.701  46.317  0.00  0.00           H  
ATOM   1602  N   ARG A 127      20.935  42.830  47.537  0.00 88.66           N  
ATOM   1603  CA  ARG A 127      20.606  43.846  48.543  0.00 90.29           C  
ATOM   1604  C   ARG A 127      19.817  43.291  49.752  0.00 93.47           C  
ATOM   1605  O   ARG A 127      19.744  43.974  50.774  0.00 93.83           O  
ATOM   1606  CB  ARG A 127      19.851  45.024  47.887  0.00 93.12           C  
ATOM   1607  CG  ARG A 127      18.512  44.702  47.194  0.00102.37           C  
ATOM   1608  CD  ARG A 127      17.364  45.618  47.631  0.00113.42           C  
ATOM   1609  NE  ARG A 127      16.872  45.213  48.953  0.00123.13           N  
ATOM   1610  CZ  ARG A 127      15.961  44.255  49.184  0.00134.04           C  
ATOM   1611  NH1 ARG A 127      15.708  43.896  50.446  0.00113.71           N  
ATOM   1612  NH2 ARG A 127      15.324  43.642  48.177  0.00123.32           N1+
ATOM   1613  H   ARG A 127      20.390  42.809  46.685  0.00  0.00           H  
ATOM   1614  HA  ARG A 127      21.539  44.252  48.934  0.00  0.00           H  
ATOM   1615  HB2 ARG A 127      19.693  45.786  48.650  0.00  0.00           H  
ATOM   1616  HB3 ARG A 127      20.510  45.500  47.160  0.00  0.00           H  
ATOM   1617  HG2 ARG A 127      18.637  44.801  46.116  0.00  0.00           H  
ATOM   1618  HG3 ARG A 127      18.227  43.666  47.364  0.00  0.00           H  
ATOM   1619  HD2 ARG A 127      17.690  46.657  47.663  0.00  0.00           H  
ATOM   1620  HD3 ARG A 127      16.551  45.576  46.905  0.00  0.00           H  
ATOM   1621  HE  ARG A 127      17.328  45.643  49.743  0.00  0.00           H  
ATOM   1622 HH11 ARG A 127      16.207  44.325  51.212  0.00  0.00           H  
ATOM   1623 HH12 ARG A 127      15.037  43.169  50.643  0.00  0.00           H  
ATOM   1624 HH21 ARG A 127      15.519  43.910  47.223  0.00  0.00           H  
ATOM   1625 HH22 ARG A 127      14.696  42.863  48.325  0.00  0.00           H  
ATOM   1626  N   SER A 128      19.282  42.059  49.667  0.00 88.73           N  
ATOM   1627  CA  SER A 128      18.668  41.324  50.776  0.00 88.00           C  
ATOM   1628  C   SER A 128      19.748  40.669  51.663  0.00 92.02           C  
ATOM   1629  O   SER A 128      19.568  40.603  52.878  0.00 92.06           O  
ATOM   1630  CB  SER A 128      17.750  40.224  50.195  0.00 90.29           C  
ATOM   1631  OG  SER A 128      17.104  39.478  51.211  0.00 98.28           O  
ATOM   1632  H   SER A 128      19.353  41.575  48.782  0.00  0.00           H  
ATOM   1633  HA  SER A 128      18.073  42.007  51.386  0.00  0.00           H  
ATOM   1634  HB2 SER A 128      16.978  40.672  49.569  0.00  0.00           H  
ATOM   1635  HB3 SER A 128      18.316  39.538  49.564  0.00  0.00           H  
ATOM   1636  HG  SER A 128      17.767  39.105  51.775  0.00  0.00           H  
ATOM   1637  N   VAL A 129      20.866  40.217  51.065  0.00 88.04           N  
ATOM   1638  CA  VAL A 129      22.050  39.691  51.750  0.00 87.39           C  
ATOM   1639  C   VAL A 129      22.829  40.829  52.440  0.00 93.59           C  
ATOM   1640  O   VAL A 129      23.257  40.658  53.581  0.00 93.48           O  
ATOM   1641  CB  VAL A 129      22.927  38.924  50.709  0.00 90.01           C  
ATOM   1642  CG1 VAL A 129      24.420  38.768  51.062  0.00 90.04           C  
ATOM   1643  CG2 VAL A 129      22.342  37.528  50.432  0.00 88.62           C  
ATOM   1644  H   VAL A 129      20.926  40.287  50.058  0.00  0.00           H  
ATOM   1645  HA  VAL A 129      21.734  38.994  52.530  0.00  0.00           H  
ATOM   1646  HB  VAL A 129      22.903  39.482  49.773  0.00  0.00           H  
ATOM   1647 HG11 VAL A 129      24.927  38.167  50.307  0.00  0.00           H  
ATOM   1648 HG12 VAL A 129      24.941  39.726  51.095  0.00  0.00           H  
ATOM   1649 HG13 VAL A 129      24.555  38.273  52.025  0.00  0.00           H  
ATOM   1650 HG21 VAL A 129      22.819  37.066  49.567  0.00  0.00           H  
ATOM   1651 HG22 VAL A 129      22.497  36.870  51.285  0.00  0.00           H  
ATOM   1652 HG23 VAL A 129      21.270  37.563  50.238  0.00  0.00           H  
ATOM   1653  N   GLN A 130      23.005  41.978  51.761  0.00 91.66           N  
ATOM   1654  CA  GLN A 130      23.821  43.099  52.234  0.00 93.16           C  
ATOM   1655  C   GLN A 130      23.133  43.933  53.328  0.00 97.35           C  
ATOM   1656  O   GLN A 130      23.821  44.398  54.236  0.00 96.60           O  
ATOM   1657  CB  GLN A 130      24.132  44.035  51.043  0.00 95.77           C  
ATOM   1658  CG  GLN A 130      25.135  43.476  50.011  0.00111.87           C  
ATOM   1659  CD  GLN A 130      26.589  43.501  50.492  0.00130.62           C  
ATOM   1660  NE2 GLN A 130      27.465  44.179  49.748  0.00123.91           N  
ATOM   1661  OE1 GLN A 130      26.931  42.905  51.509  0.00124.54           O  
ATOM   1662  H   GLN A 130      22.635  42.037  50.822  0.00  0.00           H  
ATOM   1663  HA  GLN A 130      24.741  42.707  52.664  0.00  0.00           H  
ATOM   1664  HB2 GLN A 130      23.202  44.284  50.532  0.00  0.00           H  
ATOM   1665  HB3 GLN A 130      24.521  44.989  51.407  0.00  0.00           H  
ATOM   1666  HG2 GLN A 130      24.888  42.447  49.753  0.00  0.00           H  
ATOM   1667  HG3 GLN A 130      25.052  44.050  49.086  0.00  0.00           H  
ATOM   1668 HE21 GLN A 130      27.163  44.644  48.904  0.00  0.00           H  
ATOM   1669 HE22 GLN A 130      28.432  44.218  50.035  0.00  0.00           H  
ATOM   1670  N   GLN A 131      21.802  44.105  53.263  0.00 94.83           N  
ATOM   1671  CA  GLN A 131      21.016  44.837  54.251  0.00 96.11           C  
ATOM   1672  C   GLN A 131      19.775  44.003  54.606  0.00 98.75           C  
ATOM   1673  O   GLN A 131      18.827  43.991  53.819  0.00 97.96           O  
ATOM   1674  CB  GLN A 131      20.718  46.273  53.762  0.00 99.61           C  
ATOM   1675  CG  GLN A 131      20.075  47.160  54.853  0.00118.63           C  
ATOM   1676  CD  GLN A 131      19.842  48.614  54.430  0.00138.61           C  
ATOM   1677  NE2 GLN A 131      19.270  49.414  55.332  0.00133.84           N  
ATOM   1678  OE1 GLN A 131      20.156  49.017  53.312  0.00132.45           O  
ATOM   1679  H   GLN A 131      21.299  43.679  52.497  0.00  0.00           H  
ATOM   1680  HA  GLN A 131      21.617  44.974  55.146  0.00  0.00           H  
ATOM   1681  HB2 GLN A 131      21.653  46.734  53.439  0.00  0.00           H  
ATOM   1682  HB3 GLN A 131      20.079  46.239  52.879  0.00  0.00           H  
ATOM   1683  HG2 GLN A 131      19.123  46.737  55.167  0.00  0.00           H  
ATOM   1684  HG3 GLN A 131      20.715  47.168  55.736  0.00  0.00           H  
ATOM   1685 HE21 GLN A 131      18.992  49.047  56.231  0.00  0.00           H  
ATOM   1686 HE22 GLN A 131      19.105  50.384  55.106  0.00  0.00           H  
ATOM   1687  N   PRO A 132      19.747  43.306  55.766  0.00 94.66           N  
ATOM   1688  CA  PRO A 132      18.580  42.523  56.196  0.00 93.79           C  
ATOM   1689  C   PRO A 132      17.443  43.411  56.745  0.00 99.18           C  
ATOM   1690  O   PRO A 132      16.275  43.043  56.621  0.00 98.82           O  
ATOM   1691  CB  PRO A 132      19.131  41.578  57.272  0.00 94.68           C  
ATOM   1692  CG  PRO A 132      20.306  42.328  57.880  0.00 99.91           C  
ATOM   1693  CD  PRO A 132      20.847  43.176  56.729  0.00 96.07           C  
ATOM   1694  HA  PRO A 132      18.189  41.934  55.364  0.00  0.00           H  
ATOM   1695  HB2 PRO A 132      18.392  41.279  58.018  0.00  0.00           H  
ATOM   1696  HB3 PRO A 132      19.496  40.666  56.795  0.00  0.00           H  
ATOM   1697  HG2 PRO A 132      19.947  42.979  58.678  0.00  0.00           H  
ATOM   1698  HG3 PRO A 132      21.060  41.664  58.306  0.00  0.00           H  
ATOM   1699  HD2 PRO A 132      21.183  44.143  57.107  0.00  0.00           H  
ATOM   1700  HD3 PRO A 132      21.692  42.680  56.248  0.00  0.00           H  
ATOM   1701  N   LEU A 133      17.776  44.591  57.298  0.00 97.17           N  
ATOM   1702  CA  LEU A 133      16.838  45.603  57.778  0.00 98.70           C  
ATOM   1703  C   LEU A 133      16.551  46.612  56.651  0.00106.87           C  
ATOM   1704  O   LEU A 133      16.997  47.760  56.680  0.00108.36           O  
ATOM   1705  CB  LEU A 133      17.461  46.306  59.009  0.00 99.30           C  
ATOM   1706  CG  LEU A 133      17.444  45.453  60.296  0.00101.71           C  
ATOM   1707  CD1 LEU A 133      18.346  46.078  61.370  0.00102.70           C  
ATOM   1708  CD2 LEU A 133      16.019  45.260  60.848  0.00103.32           C  
ATOM   1709  H   LEU A 133      18.758  44.815  57.365  0.00  0.00           H  
ATOM   1710  HA  LEU A 133      15.886  45.149  58.054  0.00  0.00           H  
ATOM   1711  HB2 LEU A 133      18.487  46.594  58.773  0.00  0.00           H  
ATOM   1712  HB3 LEU A 133      16.942  47.240  59.225  0.00  0.00           H  
ATOM   1713  HG  LEU A 133      17.853  44.468  60.066  0.00  0.00           H  
ATOM   1714 HD11 LEU A 133      18.364  45.467  62.273  0.00  0.00           H  
ATOM   1715 HD12 LEU A 133      19.373  46.170  61.017  0.00  0.00           H  
ATOM   1716 HD13 LEU A 133      17.999  47.074  61.649  0.00  0.00           H  
ATOM   1717 HD21 LEU A 133      16.036  44.703  61.785  0.00  0.00           H  
ATOM   1718 HD22 LEU A 133      15.536  46.219  61.043  0.00  0.00           H  
ATOM   1719 HD23 LEU A 133      15.385  44.701  60.161  0.00  0.00           H  
ATOM   1720  N   ARG A 134      15.759  46.159  55.667  0.00104.60           N  
ATOM   1721  CA  ARG A 134      15.184  46.941  54.570  0.00106.12           C  
ATOM   1722  C   ARG A 134      13.683  47.191  54.834  0.00113.06           C  
ATOM   1723  O   ARG A 134      12.867  47.208  53.910  0.00112.38           O  
ATOM   1724  CB  ARG A 134      15.433  46.185  53.244  0.00104.81           C  
ATOM   1725  CG  ARG A 134      16.872  46.344  52.718  0.00114.62           C  
ATOM   1726  CD  ARG A 134      17.150  47.725  52.103  0.00127.89           C  
ATOM   1727  NE  ARG A 134      18.189  47.668  51.063  0.00137.46           N  
ATOM   1728  CZ  ARG A 134      18.572  48.709  50.301  0.00153.07           C  
ATOM   1729  NH1 ARG A 134      18.045  49.930  50.472  0.00142.25           N  
ATOM   1730  NH2 ARG A 134      19.501  48.527  49.354  0.00138.13           N1+
ATOM   1731  H   ARG A 134      15.471  45.192  55.726  0.00  0.00           H  
ATOM   1732  HA  ARG A 134      15.652  47.924  54.511  0.00  0.00           H  
ATOM   1733  HB2 ARG A 134      15.220  45.125  53.391  0.00  0.00           H  
ATOM   1734  HB3 ARG A 134      14.748  46.508  52.462  0.00  0.00           H  
ATOM   1735  HG2 ARG A 134      17.570  46.177  53.534  0.00  0.00           H  
ATOM   1736  HG3 ARG A 134      17.084  45.567  51.987  0.00  0.00           H  
ATOM   1737  HD2 ARG A 134      16.250  48.124  51.641  0.00  0.00           H  
ATOM   1738  HD3 ARG A 134      17.443  48.429  52.877  0.00  0.00           H  
ATOM   1739  HE  ARG A 134      18.704  46.803  50.991  0.00  0.00           H  
ATOM   1740 HH11 ARG A 134      17.370  50.088  51.204  0.00  0.00           H  
ATOM   1741 HH12 ARG A 134      18.350  50.707  49.904  0.00  0.00           H  
ATOM   1742 HH21 ARG A 134      19.931  47.624  49.221  0.00  0.00           H  
ATOM   1743 HH22 ARG A 134      19.799  49.302  48.779  0.00  0.00           H  
ATOM   1744  N   TYR A 135      13.339  47.447  56.111  0.00112.69           N  
ATOM   1745  CA  TYR A 135      12.024  47.850  56.629  0.00115.07           C  
ATOM   1746  C   TYR A 135      11.562  49.242  56.138  0.00124.32           C  
ATOM   1747  O   TYR A 135      10.411  49.619  56.358  0.00125.79           O  
ATOM   1748  CB  TYR A 135      12.072  47.819  58.178  0.00116.79           C  
ATOM   1749  CG  TYR A 135      12.946  48.883  58.831  0.00119.92           C  
ATOM   1750  CD1 TYR A 135      12.379  50.097  59.275  0.00124.50           C  
ATOM   1751  CD2 TYR A 135      14.335  48.678  58.959  0.00119.57           C  
ATOM   1752  CE1 TYR A 135      13.198  51.109  59.810  0.00126.58           C  
ATOM   1753  CE2 TYR A 135      15.156  49.691  59.489  0.00122.02           C  
ATOM   1754  CZ  TYR A 135      14.589  50.910  59.910  0.00131.52           C  
ATOM   1755  OH  TYR A 135      15.389  51.895  60.410  0.00135.73           O  
ATOM   1756  H   TYR A 135      14.085  47.416  56.792  0.00  0.00           H  
ATOM   1757  HA  TYR A 135      11.293  47.117  56.286  0.00  0.00           H  
ATOM   1758  HB2 TYR A 135      11.059  47.921  58.572  0.00  0.00           H  
ATOM   1759  HB3 TYR A 135      12.410  46.838  58.514  0.00  0.00           H  
ATOM   1760  HD1 TYR A 135      11.315  50.266  59.182  0.00  0.00           H  
ATOM   1761  HD2 TYR A 135      14.772  47.748  58.633  0.00  0.00           H  
ATOM   1762  HE1 TYR A 135      12.756  52.041  60.132  0.00  0.00           H  
ATOM   1763  HE2 TYR A 135      16.222  49.536  59.567  0.00  0.00           H  
ATOM   1764  HH  TYR A 135      14.906  52.653  60.704  0.00  0.00           H  
ATOM   1765  N   LEU A 136      12.453  49.983  55.457  0.00123.95           N  
ATOM   1766  CA  LEU A 136      12.252  51.282  54.817  0.00127.75           C  
ATOM   1767  C   LEU A 136      11.484  51.200  53.477  0.00134.88           C  
ATOM   1768  O   LEU A 136      11.532  52.146  52.692  0.00135.98           O  
ATOM   1769  CB  LEU A 136      13.648  51.924  54.613  0.00128.17           C  
ATOM   1770  CG  LEU A 136      14.635  51.160  53.685  0.00130.53           C  
ATOM   1771  CD1 LEU A 136      14.906  51.926  52.381  0.00131.72           C  
ATOM   1772  CD2 LEU A 136      15.961  50.868  54.405  0.00132.43           C  
ATOM   1773  H   LEU A 136      13.373  49.582  55.348  0.00  0.00           H  
ATOM   1774  HA  LEU A 136      11.671  51.914  55.491  0.00  0.00           H  
ATOM   1775  HB2 LEU A 136      13.527  52.950  54.260  0.00  0.00           H  
ATOM   1776  HB3 LEU A 136      14.098  52.041  55.600  0.00  0.00           H  
ATOM   1777  HG  LEU A 136      14.206  50.195  53.412  0.00  0.00           H  
ATOM   1778 HD11 LEU A 136      15.601  51.378  51.745  0.00  0.00           H  
ATOM   1779 HD12 LEU A 136      13.991  52.081  51.811  0.00  0.00           H  
ATOM   1780 HD13 LEU A 136      15.343  52.906  52.578  0.00  0.00           H  
ATOM   1781 HD21 LEU A 136      16.661  50.348  53.754  0.00  0.00           H  
ATOM   1782 HD22 LEU A 136      16.444  51.790  54.733  0.00  0.00           H  
ATOM   1783 HD23 LEU A 136      15.804  50.246  55.287  0.00  0.00           H  
ATOM   1784  N   LYS A 137      10.777  50.086  53.218  0.00132.47           N  
ATOM   1785  CA  LYS A 137       9.850  49.856  52.107  0.00133.57           C  
ATOM   1786  C   LYS A 137      10.526  49.331  50.832  0.00137.15           C  
ATOM   1787  O   LYS A 137      10.086  49.643  49.725  0.00137.02           O  
ATOM   1788  CB  LYS A 137       8.764  50.968  51.946  0.00139.83           C  
ATOM   1789  CG  LYS A 137       7.413  50.608  52.586  0.00157.05           C  
ATOM   1790  CD  LYS A 137       7.476  50.412  54.109  0.00165.37           C  
ATOM   1791  CE  LYS A 137       6.165  49.851  54.672  0.00172.50           C  
ATOM   1792  NZ  LYS A 137       6.280  49.574  56.113  0.00177.48           N1+
ATOM   1793  H   LYS A 137      10.820  49.360  53.919  0.00  0.00           H  
ATOM   1794  HA  LYS A 137       9.314  48.963  52.427  0.00  0.00           H  
ATOM   1795  HB2 LYS A 137       9.087  51.927  52.346  0.00  0.00           H  
ATOM   1796  HB3 LYS A 137       8.571  51.170  50.893  0.00  0.00           H  
ATOM   1797  HG2 LYS A 137       6.691  51.392  52.356  0.00  0.00           H  
ATOM   1798  HG3 LYS A 137       7.026  49.705  52.118  0.00  0.00           H  
ATOM   1799  HD2 LYS A 137       8.281  49.724  54.367  0.00  0.00           H  
ATOM   1800  HD3 LYS A 137       7.718  51.360  54.591  0.00  0.00           H  
ATOM   1801  HE2 LYS A 137       5.346  50.551  54.504  0.00  0.00           H  
ATOM   1802  HE3 LYS A 137       5.903  48.923  54.164  0.00  0.00           H  
ATOM   1803  HZ1 LYS A 137       7.033  48.920  56.275  0.00  0.00           H  
ATOM   1804  HZ2 LYS A 137       6.473  50.434  56.606  0.00  0.00           H  
ATOM   1805  HZ3 LYS A 137       5.415  49.178  56.453  0.00  0.00           H  
ATOM   1806  N   TYR A 138      11.584  48.516  50.990  0.00133.22           N  
ATOM   1807  CA  TYR A 138      12.377  47.966  49.890  0.00132.07           C  
ATOM   1808  C   TYR A 138      12.171  46.456  49.680  0.00134.39           C  
ATOM   1809  O   TYR A 138      12.332  45.984  48.554  0.00133.32           O  
ATOM   1810  CB  TYR A 138      13.868  48.261  50.155  0.00133.64           C  
ATOM   1811  CG  TYR A 138      14.565  48.906  48.976  0.00137.07           C  
ATOM   1812  CD1 TYR A 138      14.769  50.299  48.957  0.00141.70           C  
ATOM   1813  CD2 TYR A 138      14.980  48.121  47.882  0.00136.56           C  
ATOM   1814  CE1 TYR A 138      15.401  50.904  47.856  0.00143.82           C  
ATOM   1815  CE2 TYR A 138      15.597  48.727  46.772  0.00138.30           C  
ATOM   1816  CZ  TYR A 138      15.808  50.120  46.759  0.00148.86           C  
ATOM   1817  OH  TYR A 138      16.383  50.718  45.677  0.00151.08           O  
ATOM   1818  H   TYR A 138      11.887  48.306  51.931  0.00  0.00           H  
ATOM   1819  HA  TYR A 138      12.090  48.459  48.963  0.00  0.00           H  
ATOM   1820  HB2 TYR A 138      13.989  48.914  51.022  0.00  0.00           H  
ATOM   1821  HB3 TYR A 138      14.415  47.351  50.404  0.00  0.00           H  
ATOM   1822  HD1 TYR A 138      14.430  50.911  49.778  0.00  0.00           H  
ATOM   1823  HD2 TYR A 138      14.808  47.054  47.886  0.00  0.00           H  
ATOM   1824  HE1 TYR A 138      15.554  51.974  47.847  0.00  0.00           H  
ATOM   1825  HE2 TYR A 138      15.901  48.120  45.932  0.00  0.00           H  
ATOM   1826  HH  TYR A 138      16.687  50.102  45.027  0.00  0.00           H  
ATOM   1827  N   ARG A 139      11.811  45.706  50.736  0.00130.59           N  
ATOM   1828  CA  ARG A 139      11.556  44.265  50.703  0.00128.96           C  
ATOM   1829  C   ARG A 139      10.047  44.058  50.905  0.00133.15           C  
ATOM   1830  O   ARG A 139       9.596  43.561  51.936  0.00133.04           O  
ATOM   1831  CB  ARG A 139      12.423  43.594  51.796  0.00129.01           C  
ATOM   1832  CG  ARG A 139      12.520  42.055  51.725  0.00139.60           C  
ATOM   1833  CD  ARG A 139      13.055  41.522  50.381  0.00148.49           C  
ATOM   1834  NE  ARG A 139      13.902  40.330  50.555  0.00155.94           N  
ATOM   1835  CZ  ARG A 139      13.756  39.139  49.948  0.00169.82           C  
ATOM   1836  NH1 ARG A 139      12.752  38.900  49.098  0.00154.86           N  
ATOM   1837  NH2 ARG A 139      14.638  38.166  50.199  0.00158.80           N1+
ATOM   1838  H   ARG A 139      11.691  46.169  51.626  0.00  0.00           H  
ATOM   1839  HA  ARG A 139      11.823  43.853  49.729  0.00  0.00           H  
ATOM   1840  HB2 ARG A 139      13.430  44.000  51.744  0.00  0.00           H  
ATOM   1841  HB3 ARG A 139      12.064  43.883  52.785  0.00  0.00           H  
ATOM   1842  HG2 ARG A 139      13.158  41.715  52.542  0.00  0.00           H  
ATOM   1843  HG3 ARG A 139      11.543  41.617  51.924  0.00  0.00           H  
ATOM   1844  HD2 ARG A 139      12.226  41.336  49.703  0.00  0.00           H  
ATOM   1845  HD3 ARG A 139      13.672  42.271  49.893  0.00  0.00           H  
ATOM   1846  HE  ARG A 139      14.698  40.436  51.170  0.00  0.00           H  
ATOM   1847 HH11 ARG A 139      12.097  39.635  48.874  0.00  0.00           H  
ATOM   1848 HH12 ARG A 139      12.683  38.014  48.622  0.00  0.00           H  
ATOM   1849 HH21 ARG A 139      15.443  38.357  50.784  0.00  0.00           H  
ATOM   1850 HH22 ARG A 139      14.547  37.260  49.764  0.00  0.00           H  
ATOM   1851  N   THR A 140       9.271  44.505  49.908  0.00129.59           N  
ATOM   1852  CA  THR A 140       7.813  44.576  49.905  0.00130.67           C  
ATOM   1853  C   THR A 140       7.287  44.587  48.460  0.00133.27           C  
ATOM   1854  O   THR A 140       8.051  44.780  47.512  0.00131.88           O  
ATOM   1855  CB  THR A 140       7.353  45.773  50.782  0.00141.63           C  
ATOM   1856  CG2 THR A 140       7.880  47.115  50.260  0.00140.97           C  
ATOM   1857  OG1 THR A 140       5.942  45.853  50.870  0.00143.65           O  
ATOM   1858  H   THR A 140       9.730  44.884  49.092  0.00  0.00           H  
ATOM   1859  HA  THR A 140       7.437  43.655  50.358  0.00  0.00           H  
ATOM   1860  HB  THR A 140       7.715  45.631  51.801  0.00  0.00           H  
ATOM   1861  HG1 THR A 140       5.717  46.529  51.491  0.00  0.00           H  
ATOM   1862 HG21 THR A 140       7.526  47.946  50.866  0.00  0.00           H  
ATOM   1863 HG22 THR A 140       8.967  47.129  50.286  0.00  0.00           H  
ATOM   1864 HG23 THR A 140       7.586  47.297  49.227  0.00  0.00           H  
ATOM   1865  N   LYS A 141       5.964  44.415  48.313  0.00130.14           N  
ATOM   1866  CA  LYS A 141       5.209  44.441  47.063  0.00130.10           C  
ATOM   1867  C   LYS A 141       5.357  45.752  46.276  0.00133.49           C  
ATOM   1868  O   LYS A 141       5.521  45.690  45.065  0.00132.29           O  
ATOM   1869  CB  LYS A 141       3.722  44.168  47.365  0.00134.43           C  
ATOM   1870  CG  LYS A 141       3.437  42.693  47.699  0.00145.87           C  
ATOM   1871  CD  LYS A 141       1.979  42.426  48.106  0.00155.68           C  
ATOM   1872  CE  LYS A 141       1.650  42.882  49.536  0.00163.46           C  
ATOM   1873  NZ  LYS A 141       0.259  42.558  49.893  0.00172.74           N1+
ATOM   1874  H   LYS A 141       5.424  44.303  49.160  0.00  0.00           H  
ATOM   1875  HA  LYS A 141       5.589  43.639  46.428  0.00  0.00           H  
ATOM   1876  HB2 LYS A 141       3.395  44.813  48.182  0.00  0.00           H  
ATOM   1877  HB3 LYS A 141       3.109  44.443  46.504  0.00  0.00           H  
ATOM   1878  HG2 LYS A 141       3.666  42.094  46.817  0.00  0.00           H  
ATOM   1879  HG3 LYS A 141       4.107  42.340  48.484  0.00  0.00           H  
ATOM   1880  HD2 LYS A 141       1.304  42.898  47.391  0.00  0.00           H  
ATOM   1881  HD3 LYS A 141       1.794  41.353  48.033  0.00  0.00           H  
ATOM   1882  HE2 LYS A 141       2.316  42.398  50.252  0.00  0.00           H  
ATOM   1883  HE3 LYS A 141       1.793  43.958  49.642  0.00  0.00           H  
ATOM   1884  HZ1 LYS A 141       0.116  41.560  49.822  0.00  0.00           H  
ATOM   1885  HZ2 LYS A 141       0.073  42.856  50.840  0.00  0.00           H  
ATOM   1886  HZ3 LYS A 141      -0.372  43.033  49.263  0.00  0.00           H  
ATOM   1887  N   THR A 142       5.334  46.924  46.939  0.00130.64           N  
ATOM   1888  CA  THR A 142       5.427  48.241  46.292  0.00131.48           C  
ATOM   1889  C   THR A 142       6.809  48.546  45.657  0.00131.62           C  
ATOM   1890  O   THR A 142       6.893  49.461  44.838  0.00132.28           O  
ATOM   1891  CB  THR A 142       4.972  49.344  47.292  0.00143.47           C  
ATOM   1892  CG2 THR A 142       5.838  49.498  48.552  0.00140.88           C  
ATOM   1893  OG1 THR A 142       4.900  50.607  46.657  0.00147.15           O  
ATOM   1894  H   THR A 142       5.213  46.905  47.941  0.00  0.00           H  
ATOM   1895  HA  THR A 142       4.708  48.239  45.470  0.00  0.00           H  
ATOM   1896  HB  THR A 142       3.955  49.112  47.614  0.00  0.00           H  
ATOM   1897  HG1 THR A 142       5.752  50.819  46.304  0.00  0.00           H  
ATOM   1898 HG21 THR A 142       5.494  50.334  49.162  0.00  0.00           H  
ATOM   1899 HG22 THR A 142       5.767  48.609  49.175  0.00  0.00           H  
ATOM   1900 HG23 THR A 142       6.889  49.673  48.317  0.00  0.00           H  
ATOM   1901  N   ARG A 143       7.867  47.782  45.987  0.00123.94           N  
ATOM   1902  CA  ARG A 143       9.194  47.907  45.376  0.00121.51           C  
ATOM   1903  C   ARG A 143       9.482  46.728  44.427  0.00121.43           C  
ATOM   1904  O   ARG A 143      10.220  46.899  43.457  0.00120.26           O  
ATOM   1905  CB  ARG A 143      10.258  47.937  46.495  0.00119.91           C  
ATOM   1906  CG  ARG A 143      11.543  48.684  46.089  0.00128.15           C  
ATOM   1907  CD  ARG A 143      11.366  50.210  46.174  0.00137.70           C  
ATOM   1908  NE  ARG A 143      12.611  50.930  45.878  0.00143.13           N  
ATOM   1909  CZ  ARG A 143      12.730  52.266  45.788  0.00158.52           C  
ATOM   1910  NH1 ARG A 143      11.674  53.074  45.959  0.00147.41           N  
ATOM   1911  NH2 ARG A 143      13.928  52.804  45.524  0.00146.57           N1+
ATOM   1912  H   ARG A 143       7.733  47.043  46.663  0.00  0.00           H  
ATOM   1913  HA  ARG A 143       9.258  48.824  44.791  0.00  0.00           H  
ATOM   1914  HB2 ARG A 143       9.849  48.405  47.390  0.00  0.00           H  
ATOM   1915  HB3 ARG A 143      10.507  46.919  46.799  0.00  0.00           H  
ATOM   1916  HG2 ARG A 143      12.356  48.382  46.746  0.00  0.00           H  
ATOM   1917  HG3 ARG A 143      11.857  48.395  45.085  0.00  0.00           H  
ATOM   1918  HD2 ARG A 143      10.598  50.542  45.475  0.00  0.00           H  
ATOM   1919  HD3 ARG A 143      11.037  50.495  47.174  0.00  0.00           H  
ATOM   1920  HE  ARG A 143      13.438  50.362  45.762  0.00  0.00           H  
ATOM   1921 HH11 ARG A 143      10.765  52.680  46.158  0.00  0.00           H  
ATOM   1922 HH12 ARG A 143      11.773  54.077  45.887  0.00  0.00           H  
ATOM   1923 HH21 ARG A 143      14.741  52.211  45.412  0.00  0.00           H  
ATOM   1924 HH22 ARG A 143      14.036  53.805  45.447  0.00  0.00           H  
ATOM   1925  N   ALA A 144       8.891  45.547  44.682  0.00115.78           N  
ATOM   1926  CA  ALA A 144       9.045  44.350  43.860  0.00113.36           C  
ATOM   1927  C   ALA A 144       8.168  44.426  42.606  0.00117.69           C  
ATOM   1928  O   ALA A 144       8.672  44.178  41.514  0.00117.22           O  
ATOM   1929  CB  ALA A 144       8.626  43.129  44.684  0.00113.06           C  
ATOM   1930  H   ALA A 144       8.310  45.468  45.505  0.00  0.00           H  
ATOM   1931  HA  ALA A 144      10.088  44.238  43.562  0.00  0.00           H  
ATOM   1932  HB1 ALA A 144       8.729  42.204  44.114  0.00  0.00           H  
ATOM   1933  HB2 ALA A 144       9.270  43.049  45.556  0.00  0.00           H  
ATOM   1934  HB3 ALA A 144       7.595  43.201  45.035  0.00  0.00           H  
ATOM   1935  N   SER A 145       6.891  44.828  42.749  0.00114.73           N  
ATOM   1936  CA  SER A 145       5.929  44.998  41.655  0.00114.94           C  
ATOM   1937  C   SER A 145       6.265  46.201  40.755  0.00118.53           C  
ATOM   1938  O   SER A 145       5.837  46.227  39.605  0.00118.65           O  
ATOM   1939  CB  SER A 145       4.501  45.173  42.204  0.00119.65           C  
ATOM   1940  OG  SER A 145       4.076  43.988  42.848  0.00126.18           O  
ATOM   1941  H   SER A 145       6.563  45.055  43.680  0.00  0.00           H  
ATOM   1942  HA  SER A 145       5.927  44.097  41.053  0.00  0.00           H  
ATOM   1943  HB2 SER A 145       4.418  46.029  42.872  0.00  0.00           H  
ATOM   1944  HB3 SER A 145       3.804  45.356  41.385  0.00  0.00           H  
ATOM   1945  HG  SER A 145       4.617  43.855  43.612  0.00  0.00           H  
ATOM   1946  N   ALA A 146       7.060  47.164  41.254  0.00114.62           N  
ATOM   1947  CA  ALA A 146       7.556  48.313  40.500  0.00115.31           C  
ATOM   1948  C   ALA A 146       8.711  47.923  39.561  0.00116.64           C  
ATOM   1949  O   ALA A 146       8.805  48.474  38.464  0.00116.98           O  
ATOM   1950  CB  ALA A 146       8.077  49.355  41.502  0.00117.31           C  
ATOM   1951  H   ALA A 146       7.372  47.071  42.210  0.00  0.00           H  
ATOM   1952  HA  ALA A 146       6.745  48.747  39.913  0.00  0.00           H  
ATOM   1953  HB1 ALA A 146       8.467  50.236  40.991  0.00  0.00           H  
ATOM   1954  HB2 ALA A 146       7.278  49.693  42.161  0.00  0.00           H  
ATOM   1955  HB3 ALA A 146       8.875  48.956  42.129  0.00  0.00           H  
ATOM   1956  N   THR A 147       9.565  46.968  39.972  0.00110.63           N  
ATOM   1957  CA  THR A 147      10.735  46.515  39.215  0.00108.71           C  
ATOM   1958  C   THR A 147      10.451  45.269  38.349  0.00110.87           C  
ATOM   1959  O   THR A 147      11.211  45.041  37.409  0.00109.79           O  
ATOM   1960  CB  THR A 147      11.920  46.266  40.184  0.00115.21           C  
ATOM   1961  CG2 THR A 147      12.448  47.553  40.835  0.00114.31           C  
ATOM   1962  OG1 THR A 147      11.627  45.307  41.185  0.00116.42           O  
ATOM   1963  H   THR A 147       9.407  46.543  40.874  0.00  0.00           H  
ATOM   1964  HA  THR A 147      11.044  47.302  38.524  0.00  0.00           H  
ATOM   1965  HB  THR A 147      12.744  45.856  39.602  0.00  0.00           H  
ATOM   1966  HG1 THR A 147      10.999  45.681  41.786  0.00  0.00           H  
ATOM   1967 HG21 THR A 147      13.324  47.349  41.452  0.00  0.00           H  
ATOM   1968 HG22 THR A 147      12.741  48.281  40.079  0.00  0.00           H  
ATOM   1969 HG23 THR A 147      11.696  48.021  41.471  0.00  0.00           H  
ATOM   1970  N   ILE A 148       9.355  44.519  38.581  0.00107.42           N  
ATOM   1971  CA  ILE A 148       8.874  43.457  37.679  0.00106.72           C  
ATOM   1972  C   ILE A 148       7.791  43.981  36.706  0.00111.70           C  
ATOM   1973  O   ILE A 148       7.214  43.185  35.971  0.00111.27           O  
ATOM   1974  CB  ILE A 148       8.327  42.231  38.470  0.00109.69           C  
ATOM   1975  CG1 ILE A 148       7.045  42.505  39.289  0.00112.30           C  
ATOM   1976  CG2 ILE A 148       9.415  41.568  39.334  0.00108.97           C  
ATOM   1977  CD1 ILE A 148       5.872  41.579  38.951  0.00121.97           C  
ATOM   1978  H   ILE A 148       8.792  44.726  39.395  0.00  0.00           H  
ATOM   1979  HA  ILE A 148       9.697  43.095  37.060  0.00  0.00           H  
ATOM   1980  HB  ILE A 148       8.074  41.476  37.723  0.00  0.00           H  
ATOM   1981 HG12 ILE A 148       7.258  42.399  40.351  0.00  0.00           H  
ATOM   1982 HG13 ILE A 148       6.721  43.533  39.140  0.00  0.00           H  
ATOM   1983 HG21 ILE A 148       9.041  40.660  39.811  0.00  0.00           H  
ATOM   1984 HG22 ILE A 148      10.276  41.286  38.728  0.00  0.00           H  
ATOM   1985 HG23 ILE A 148       9.771  42.232  40.120  0.00  0.00           H  
ATOM   1986 HD11 ILE A 148       5.003  41.815  39.565  0.00  0.00           H  
ATOM   1987 HD12 ILE A 148       5.575  41.681  37.906  0.00  0.00           H  
ATOM   1988 HD13 ILE A 148       6.134  40.534  39.126  0.00  0.00           H  
ATOM   1989  N   LEU A 149       7.511  45.296  36.687  0.00109.67           N  
ATOM   1990  CA  LEU A 149       6.666  45.961  35.691  0.00111.21           C  
ATOM   1991  C   LEU A 149       7.547  46.830  34.778  0.00115.09           C  
ATOM   1992  O   LEU A 149       7.323  46.863  33.568  0.00115.29           O  
ATOM   1993  CB  LEU A 149       5.603  46.807  36.424  0.00113.38           C  
ATOM   1994  CG  LEU A 149       4.495  47.392  35.514  0.00120.32           C  
ATOM   1995  CD1 LEU A 149       3.096  46.990  36.011  0.00121.49           C  
ATOM   1996  CD2 LEU A 149       4.608  48.919  35.384  0.00124.79           C  
ATOM   1997  H   LEU A 149       7.972  45.883  37.366  0.00  0.00           H  
ATOM   1998  HA  LEU A 149       6.152  45.227  35.067  0.00  0.00           H  
ATOM   1999  HB2 LEU A 149       5.131  46.156  37.159  0.00  0.00           H  
ATOM   2000  HB3 LEU A 149       6.080  47.596  37.009  0.00  0.00           H  
ATOM   2001  HG  LEU A 149       4.600  46.971  34.514  0.00  0.00           H  
ATOM   2002 HD11 LEU A 149       2.318  47.367  35.347  0.00  0.00           H  
ATOM   2003 HD12 LEU A 149       2.993  45.905  36.052  0.00  0.00           H  
ATOM   2004 HD13 LEU A 149       2.901  47.381  37.010  0.00  0.00           H  
ATOM   2005 HD21 LEU A 149       3.851  49.314  34.706  0.00  0.00           H  
ATOM   2006 HD22 LEU A 149       4.479  49.410  36.349  0.00  0.00           H  
ATOM   2007 HD23 LEU A 149       5.583  49.209  34.991  0.00  0.00           H  
ATOM   2008  N   GLY A 150       8.584  47.476  35.344  0.00110.97           N  
ATOM   2009  CA  GLY A 150       9.598  48.238  34.618  0.00110.88           C  
ATOM   2010  C   GLY A 150      10.611  47.366  33.859  0.00112.18           C  
ATOM   2011  O   GLY A 150      11.225  47.848  32.907  0.00112.82           O  
ATOM   2012  H   GLY A 150       8.686  47.426  36.348  0.00  0.00           H  
ATOM   2013  HA2 GLY A 150       9.114  48.924  33.920  0.00  0.00           H  
ATOM   2014  HA3 GLY A 150      10.141  48.854  35.334  0.00  0.00           H  
ATOM   2015  N   ALA A 151      10.751  46.080  34.233  0.00105.48           N  
ATOM   2016  CA  ALA A 151      11.537  45.081  33.505  0.00103.24           C  
ATOM   2017  C   ALA A 151      10.832  44.654  32.207  0.00105.90           C  
ATOM   2018  O   ALA A 151      11.497  44.455  31.192  0.00105.40           O  
ATOM   2019  CB  ALA A 151      11.715  43.839  34.393  0.00102.17           C  
ATOM   2020  H   ALA A 151      10.240  45.763  35.044  0.00  0.00           H  
ATOM   2021  HA  ALA A 151      12.518  45.492  33.259  0.00  0.00           H  
ATOM   2022  HB1 ALA A 151      12.218  43.033  33.857  0.00  0.00           H  
ATOM   2023  HB2 ALA A 151      12.327  44.068  35.265  0.00  0.00           H  
ATOM   2024  HB3 ALA A 151      10.758  43.452  34.748  0.00  0.00           H  
ATOM   2025  N   TRP A 152       9.490  44.560  32.230  0.00101.81           N  
ATOM   2026  CA  TRP A 152       8.664  44.228  31.072  0.00102.00           C  
ATOM   2027  C   TRP A 152       8.438  45.425  30.134  0.00108.41           C  
ATOM   2028  O   TRP A 152       8.101  45.200  28.976  0.00108.29           O  
ATOM   2029  CB  TRP A 152       7.302  43.689  31.537  0.00100.84           C  
ATOM   2030  CG  TRP A 152       7.333  42.268  32.014  0.00 99.86           C  
ATOM   2031  CD1 TRP A 152       7.799  41.864  33.213  0.00101.74           C  
ATOM   2032  CD2 TRP A 152       6.929  41.051  31.315  0.00 99.44           C  
ATOM   2033  CE2 TRP A 152       7.094  39.945  32.206  0.00102.05           C  
ATOM   2034  CE3 TRP A 152       6.461  40.758  30.012  0.00101.31           C  
ATOM   2035  NE1 TRP A 152       7.621  40.505  33.350  0.00100.08           N  
ATOM   2036  CZ2 TRP A 152       6.774  38.626  31.838  0.00101.08           C  
ATOM   2037  CZ3 TRP A 152       6.168  39.436  29.620  0.00102.50           C  
ATOM   2038  CH2 TRP A 152       6.320  38.372  30.530  0.00102.03           C  
ATOM   2039  H   TRP A 152       9.011  44.751  33.099  0.00  0.00           H  
ATOM   2040  HA  TRP A 152       9.159  43.441  30.506  0.00  0.00           H  
ATOM   2041  HB2 TRP A 152       6.897  44.317  32.333  0.00  0.00           H  
ATOM   2042  HB3 TRP A 152       6.571  43.728  30.728  0.00  0.00           H  
ATOM   2043  HD1 TRP A 152       8.234  42.525  33.942  0.00  0.00           H  
ATOM   2044  HE1 TRP A 152       7.879  40.005  34.194  0.00  0.00           H  
ATOM   2045  HE3 TRP A 152       6.342  41.562  29.301  0.00  0.00           H  
ATOM   2046  HZ2 TRP A 152       6.901  37.813  32.537  0.00  0.00           H  
ATOM   2047  HZ3 TRP A 152       5.819  39.239  28.617  0.00  0.00           H  
ATOM   2048  HH2 TRP A 152       6.088  37.364  30.222  0.00  0.00           H  
ATOM   2049  N   PHE A 153       8.683  46.670  30.584  0.00106.92           N  
ATOM   2050  CA  PHE A 153       8.709  47.867  29.737  0.00109.18           C  
ATOM   2051  C   PHE A 153       9.914  47.821  28.782  0.00112.72           C  
ATOM   2052  O   PHE A 153       9.754  48.066  27.588  0.00113.05           O  
ATOM   2053  CB  PHE A 153       8.783  49.126  30.631  0.00112.77           C  
ATOM   2054  CG  PHE A 153       8.955  50.445  29.891  0.00116.93           C  
ATOM   2055  CD1 PHE A 153       7.864  51.029  29.215  0.00122.30           C  
ATOM   2056  CD2 PHE A 153      10.217  51.077  29.855  0.00119.68           C  
ATOM   2057  CE1 PHE A 153       8.033  52.235  28.508  0.00125.61           C  
ATOM   2058  CE2 PHE A 153      10.387  52.282  29.146  0.00124.92           C  
ATOM   2059  CZ  PHE A 153       9.295  52.861  28.472  0.00125.01           C  
ATOM   2060  H   PHE A 153       8.938  46.783  31.554  0.00  0.00           H  
ATOM   2061  HA  PHE A 153       7.793  47.904  29.144  0.00  0.00           H  
ATOM   2062  HB2 PHE A 153       7.878  49.193  31.237  0.00  0.00           H  
ATOM   2063  HB3 PHE A 153       9.600  49.031  31.344  0.00  0.00           H  
ATOM   2064  HD1 PHE A 153       6.895  50.550  29.233  0.00  0.00           H  
ATOM   2065  HD2 PHE A 153      11.062  50.634  30.363  0.00  0.00           H  
ATOM   2066  HE1 PHE A 153       7.196  52.678  27.989  0.00  0.00           H  
ATOM   2067  HE2 PHE A 153      11.355  52.759  29.115  0.00  0.00           H  
ATOM   2068  HZ  PHE A 153       9.425  53.784  27.925  0.00  0.00           H  
ATOM   2069  N   LEU A 154      11.096  47.457  29.307  0.00108.36           N  
ATOM   2070  CA  LEU A 154      12.349  47.317  28.565  0.00108.00           C  
ATOM   2071  C   LEU A 154      12.355  46.049  27.677  0.00110.53           C  
ATOM   2072  O   LEU A 154      13.155  45.961  26.746  0.00109.76           O  
ATOM   2073  CB  LEU A 154      13.508  47.277  29.597  0.00107.13           C  
ATOM   2074  CG  LEU A 154      14.678  48.246  29.303  0.00113.53           C  
ATOM   2075  CD1 LEU A 154      15.627  48.324  30.509  0.00112.86           C  
ATOM   2076  CD2 LEU A 154      15.468  47.887  28.035  0.00116.96           C  
ATOM   2077  H   LEU A 154      11.131  47.268  30.299  0.00  0.00           H  
ATOM   2078  HA  LEU A 154      12.451  48.194  27.928  0.00  0.00           H  
ATOM   2079  HB2 LEU A 154      13.118  47.544  30.580  0.00  0.00           H  
ATOM   2080  HB3 LEU A 154      13.882  46.265  29.734  0.00  0.00           H  
ATOM   2081  HG  LEU A 154      14.258  49.243  29.161  0.00  0.00           H  
ATOM   2082 HD11 LEU A 154      16.422  49.050  30.338  0.00  0.00           H  
ATOM   2083 HD12 LEU A 154      15.097  48.630  31.411  0.00  0.00           H  
ATOM   2084 HD13 LEU A 154      16.095  47.359  30.708  0.00  0.00           H  
ATOM   2085 HD21 LEU A 154      16.297  48.579  27.882  0.00  0.00           H  
ATOM   2086 HD22 LEU A 154      15.883  46.881  28.099  0.00  0.00           H  
ATOM   2087 HD23 LEU A 154      14.846  47.934  27.144  0.00  0.00           H  
ATOM   2088  N   SER A 155      11.439  45.095  27.931  0.00106.58           N  
ATOM   2089  CA  SER A 155      11.244  43.881  27.140  0.00105.99           C  
ATOM   2090  C   SER A 155      10.266  44.126  25.981  0.00112.25           C  
ATOM   2091  O   SER A 155      10.504  43.618  24.889  0.00111.92           O  
ATOM   2092  CB  SER A 155      10.613  42.795  28.028  0.00108.25           C  
ATOM   2093  OG  SER A 155      11.491  42.422  29.069  0.00115.94           O  
ATOM   2094  H   SER A 155      10.814  45.244  28.710  0.00  0.00           H  
ATOM   2095  HA  SER A 155      12.191  43.532  26.734  0.00  0.00           H  
ATOM   2096  HB2 SER A 155       9.661  43.119  28.439  0.00  0.00           H  
ATOM   2097  HB3 SER A 155      10.395  41.903  27.442  0.00  0.00           H  
ATOM   2098  HG  SER A 155      11.596  43.157  29.657  0.00  0.00           H  
ATOM   2099  N   PHE A 156       9.186  44.901  26.199  0.00110.79           N  
ATOM   2100  CA  PHE A 156       8.164  45.219  25.194  0.00112.53           C  
ATOM   2101  C   PHE A 156       8.592  46.306  24.190  0.00118.29           C  
ATOM   2102  O   PHE A 156       7.868  46.533  23.219  0.00119.28           O  
ATOM   2103  CB  PHE A 156       6.843  45.635  25.886  0.00115.59           C  
ATOM   2104  CG  PHE A 156       5.804  44.527  25.897  0.00117.16           C  
ATOM   2105  CD1 PHE A 156       5.089  44.248  24.714  0.00121.31           C  
ATOM   2106  CD2 PHE A 156       5.547  43.771  27.060  0.00118.47           C  
ATOM   2107  CE1 PHE A 156       4.124  43.225  24.691  0.00122.44           C  
ATOM   2108  CE2 PHE A 156       4.584  42.742  27.036  0.00121.49           C  
ATOM   2109  CZ  PHE A 156       3.874  42.466  25.851  0.00120.65           C  
ATOM   2110  H   PHE A 156       9.046  45.280  27.126  0.00  0.00           H  
ATOM   2111  HA  PHE A 156       7.974  44.327  24.599  0.00  0.00           H  
ATOM   2112  HB2 PHE A 156       7.016  46.003  26.895  0.00  0.00           H  
ATOM   2113  HB3 PHE A 156       6.373  46.479  25.377  0.00  0.00           H  
ATOM   2114  HD1 PHE A 156       5.275  44.831  23.825  0.00  0.00           H  
ATOM   2115  HD2 PHE A 156       6.087  43.971  27.973  0.00  0.00           H  
ATOM   2116  HE1 PHE A 156       3.571  43.032  23.784  0.00  0.00           H  
ATOM   2117  HE2 PHE A 156       4.391  42.163  27.927  0.00  0.00           H  
ATOM   2118  HZ  PHE A 156       3.137  41.677  25.834  0.00  0.00           H  
ATOM   2119  N   LEU A 157       9.786  46.909  24.351  0.00115.14           N  
ATOM   2120  CA  LEU A 157      10.426  47.773  23.352  0.00116.76           C  
ATOM   2121  C   LEU A 157      10.827  47.018  22.072  0.00121.81           C  
ATOM   2122  O   LEU A 157      11.096  47.661  21.061  0.00122.92           O  
ATOM   2123  CB  LEU A 157      11.694  48.426  23.950  0.00116.73           C  
ATOM   2124  CG  LEU A 157      11.440  49.617  24.896  0.00122.67           C  
ATOM   2125  CD1 LEU A 157      12.743  50.022  25.600  0.00122.37           C  
ATOM   2126  CD2 LEU A 157      10.841  50.835  24.170  0.00127.86           C  
ATOM   2127  H   LEU A 157      10.322  46.685  25.177  0.00  0.00           H  
ATOM   2128  HA  LEU A 157       9.713  48.539  23.046  0.00  0.00           H  
ATOM   2129  HB2 LEU A 157      12.268  47.659  24.475  0.00  0.00           H  
ATOM   2130  HB3 LEU A 157      12.352  48.781  23.154  0.00  0.00           H  
ATOM   2131  HG  LEU A 157      10.734  49.305  25.661  0.00  0.00           H  
ATOM   2132 HD11 LEU A 157      12.559  50.773  26.369  0.00  0.00           H  
ATOM   2133 HD12 LEU A 157      13.217  49.167  26.076  0.00  0.00           H  
ATOM   2134 HD13 LEU A 157      13.461  50.437  24.892  0.00  0.00           H  
ATOM   2135 HD21 LEU A 157      10.732  51.679  24.853  0.00  0.00           H  
ATOM   2136 HD22 LEU A 157      11.476  51.159  23.345  0.00  0.00           H  
ATOM   2137 HD23 LEU A 157       9.850  50.628  23.767  0.00  0.00           H  
ATOM   2138  N   TRP A 158      10.842  45.675  22.103  0.00117.56           N  
ATOM   2139  CA  TRP A 158      11.152  44.799  20.980  0.00117.28           C  
ATOM   2140  C   TRP A 158      10.077  44.741  19.892  0.00122.78           C  
ATOM   2141  O   TRP A 158      10.405  44.397  18.760  0.00122.85           O  
ATOM   2142  CB  TRP A 158      11.418  43.389  21.530  0.00114.19           C  
ATOM   2143  CG  TRP A 158      12.855  43.240  21.883  0.00113.94           C  
ATOM   2144  CD1 TRP A 158      13.407  43.282  23.116  0.00115.90           C  
ATOM   2145  CD2 TRP A 158      13.955  43.115  20.943  0.00113.90           C  
ATOM   2146  CE2 TRP A 158      15.170  43.058  21.680  0.00117.00           C  
ATOM   2147  CE3 TRP A 158      14.044  43.058  19.533  0.00116.03           C  
ATOM   2148  NE1 TRP A 158      14.779  43.211  22.997  0.00114.91           N  
ATOM   2149  CZ2 TRP A 158      16.409  42.848  21.049  0.00116.36           C  
ATOM   2150  CZ3 TRP A 158      15.279  42.845  18.894  0.00117.50           C  
ATOM   2151  CH2 TRP A 158      16.452  42.704  19.651  0.00117.28           C  
ATOM   2152  H   TRP A 158      10.615  45.228  22.980  0.00  0.00           H  
ATOM   2153  HA  TRP A 158      12.051  45.178  20.489  0.00  0.00           H  
ATOM   2154  HB2 TRP A 158      10.788  43.170  22.390  0.00  0.00           H  
ATOM   2155  HB3 TRP A 158      11.195  42.619  20.791  0.00  0.00           H  
ATOM   2156  HD1 TRP A 158      12.861  43.399  24.038  0.00  0.00           H  
ATOM   2157  HE1 TRP A 158      15.396  43.214  23.800  0.00  0.00           H  
ATOM   2158  HE3 TRP A 158      13.144  43.138  18.940  0.00  0.00           H  
ATOM   2159  HZ2 TRP A 158      17.312  42.759  21.628  0.00  0.00           H  
ATOM   2160  HZ3 TRP A 158      15.329  42.772  17.821  0.00  0.00           H  
ATOM   2161  HH2 TRP A 158      17.377  42.493  19.142  0.00  0.00           H  
ATOM   2162  N   VAL A 159       8.832  45.133  20.198  0.00120.31           N  
ATOM   2163  CA  VAL A 159       7.733  45.228  19.235  0.00121.87           C  
ATOM   2164  C   VAL A 159       7.954  46.400  18.245  0.00127.57           C  
ATOM   2165  O   VAL A 159       7.449  46.345  17.124  0.00128.38           O  
ATOM   2166  CB  VAL A 159       6.394  45.379  20.014  0.00126.37           C  
ATOM   2167  CG1 VAL A 159       5.156  45.372  19.093  0.00128.07           C  
ATOM   2168  CG2 VAL A 159       6.230  44.283  21.087  0.00124.37           C  
ATOM   2169  H   VAL A 159       8.642  45.425  21.147  0.00  0.00           H  
ATOM   2170  HA  VAL A 159       7.702  44.300  18.660  0.00  0.00           H  
ATOM   2171  HB  VAL A 159       6.403  46.337  20.537  0.00  0.00           H  
ATOM   2172 HG11 VAL A 159       4.233  45.410  19.673  0.00  0.00           H  
ATOM   2173 HG12 VAL A 159       5.138  46.233  18.425  0.00  0.00           H  
ATOM   2174 HG13 VAL A 159       5.123  44.472  18.478  0.00  0.00           H  
ATOM   2175 HG21 VAL A 159       5.237  44.307  21.535  0.00  0.00           H  
ATOM   2176 HG22 VAL A 159       6.375  43.294  20.657  0.00  0.00           H  
ATOM   2177 HG23 VAL A 159       6.949  44.392  21.898  0.00  0.00           H  
ATOM   2178  N   ILE A 160       8.731  47.430  18.636  0.00124.24           N  
ATOM   2179  CA  ILE A 160       9.068  48.601  17.823  0.00125.91           C  
ATOM   2180  C   ILE A 160       9.997  48.244  16.624  0.00131.14           C  
ATOM   2181  O   ILE A 160       9.551  48.465  15.499  0.00132.22           O  
ATOM   2182  CB  ILE A 160       9.564  49.765  18.738  0.00129.26           C  
ATOM   2183  CG1 ILE A 160       8.524  50.192  19.804  0.00130.19           C  
ATOM   2184  CG2 ILE A 160      10.093  50.985  17.957  0.00131.56           C  
ATOM   2185  CD1 ILE A 160       7.199  50.742  19.256  0.00140.38           C  
ATOM   2186  H   ILE A 160       9.134  47.387  19.561  0.00  0.00           H  
ATOM   2187  HA  ILE A 160       8.137  48.940  17.365  0.00  0.00           H  
ATOM   2188  HB  ILE A 160      10.392  49.407  19.338  0.00  0.00           H  
ATOM   2189 HG12 ILE A 160       8.308  49.352  20.466  0.00  0.00           H  
ATOM   2190 HG13 ILE A 160       8.973  50.950  20.448  0.00  0.00           H  
ATOM   2191 HG21 ILE A 160      10.371  51.793  18.634  0.00  0.00           H  
ATOM   2192 HG22 ILE A 160      10.984  50.740  17.379  0.00  0.00           H  
ATOM   2193 HG23 ILE A 160       9.344  51.371  17.265  0.00  0.00           H  
ATOM   2194 HD11 ILE A 160       6.564  51.085  20.073  0.00  0.00           H  
ATOM   2195 HD12 ILE A 160       7.357  51.589  18.589  0.00  0.00           H  
ATOM   2196 HD13 ILE A 160       6.639  49.981  18.712  0.00  0.00           H  
ATOM   2197  N   PRO A 161      11.224  47.673  16.775  0.00127.05           N  
ATOM   2198  CA  PRO A 161      12.039  47.151  15.655  0.00127.46           C  
ATOM   2199  C   PRO A 161      11.374  46.108  14.730  0.00132.24           C  
ATOM   2200  O   PRO A 161      11.777  46.007  13.572  0.00132.49           O  
ATOM   2201  CB  PRO A 161      13.266  46.495  16.308  0.00127.91           C  
ATOM   2202  CG  PRO A 161      13.411  47.174  17.649  0.00131.76           C  
ATOM   2203  CD  PRO A 161      12.000  47.628  18.015  0.00126.98           C  
ATOM   2204  HA  PRO A 161      12.357  48.005  15.053  0.00  0.00           H  
ATOM   2205  HB2 PRO A 161      13.098  45.431  16.489  0.00  0.00           H  
ATOM   2206  HB3 PRO A 161      14.164  46.584  15.696  0.00  0.00           H  
ATOM   2207  HG2 PRO A 161      13.857  46.530  18.407  0.00  0.00           H  
ATOM   2208  HG3 PRO A 161      14.056  48.047  17.538  0.00  0.00           H  
ATOM   2209  HD2 PRO A 161      11.539  46.917  18.696  0.00  0.00           H  
ATOM   2210  HD3 PRO A 161      12.081  48.597  18.498  0.00  0.00           H  
ATOM   2211  N   ILE A 162      10.384  45.336  15.219  0.00129.04           N  
ATOM   2212  CA  ILE A 162       9.649  44.315  14.453  0.00129.47           C  
ATOM   2213  C   ILE A 162       8.731  44.919  13.366  0.00137.60           C  
ATOM   2214  O   ILE A 162       8.491  44.254  12.358  0.00138.15           O  
ATOM   2215  CB  ILE A 162       8.881  43.388  15.450  0.00131.26           C  
ATOM   2216  CG1 ILE A 162       9.839  42.431  16.203  0.00129.55           C  
ATOM   2217  CG2 ILE A 162       7.695  42.587  14.865  0.00132.89           C  
ATOM   2218  CD1 ILE A 162      10.672  41.493  15.316  0.00135.30           C  
ATOM   2219  H   ILE A 162      10.119  45.460  16.185  0.00  0.00           H  
ATOM   2220  HA  ILE A 162      10.378  43.722  13.901  0.00  0.00           H  
ATOM   2221  HB  ILE A 162       8.435  44.031  16.210  0.00  0.00           H  
ATOM   2222 HG12 ILE A 162      10.545  43.006  16.794  0.00  0.00           H  
ATOM   2223 HG13 ILE A 162       9.265  41.837  16.915  0.00  0.00           H  
ATOM   2224 HG21 ILE A 162       7.278  41.907  15.608  0.00  0.00           H  
ATOM   2225 HG22 ILE A 162       6.879  43.239  14.551  0.00  0.00           H  
ATOM   2226 HG23 ILE A 162       7.994  41.986  14.006  0.00  0.00           H  
ATOM   2227 HD11 ILE A 162      11.074  40.664  15.899  0.00  0.00           H  
ATOM   2228 HD12 ILE A 162      10.091  41.079  14.495  0.00  0.00           H  
ATOM   2229 HD13 ILE A 162      11.522  42.016  14.875  0.00  0.00           H  
ATOM   2230  N   LEU A 163       8.274  46.172  13.532  0.00136.59           N  
ATOM   2231  CA  LEU A 163       7.509  46.933  12.537  0.00139.08           C  
ATOM   2232  C   LEU A 163       8.324  48.102  11.948  0.00145.09           C  
ATOM   2233  O   LEU A 163       7.795  48.857  11.132  0.00146.46           O  
ATOM   2234  CB  LEU A 163       6.155  47.377  13.151  0.00140.16           C  
ATOM   2235  CG  LEU A 163       6.205  48.302  14.397  0.00144.45           C  
ATOM   2236  CD1 LEU A 163       6.181  49.797  14.033  0.00146.97           C  
ATOM   2237  CD2 LEU A 163       5.057  47.985  15.367  0.00145.76           C  
ATOM   2238  H   LEU A 163       8.516  46.654  14.387  0.00  0.00           H  
ATOM   2239  HA  LEU A 163       7.271  46.295  11.684  0.00  0.00           H  
ATOM   2240  HB2 LEU A 163       5.531  47.834  12.382  0.00  0.00           H  
ATOM   2241  HB3 LEU A 163       5.627  46.461  13.420  0.00  0.00           H  
ATOM   2242  HG  LEU A 163       7.122  48.104  14.946  0.00  0.00           H  
ATOM   2243 HD11 LEU A 163       6.193  50.417  14.930  0.00  0.00           H  
ATOM   2244 HD12 LEU A 163       7.044  50.088  13.438  0.00  0.00           H  
ATOM   2245 HD13 LEU A 163       5.284  50.053  13.468  0.00  0.00           H  
ATOM   2246 HD21 LEU A 163       5.118  48.604  16.264  0.00  0.00           H  
ATOM   2247 HD22 LEU A 163       4.085  48.161  14.905  0.00  0.00           H  
ATOM   2248 HD23 LEU A 163       5.089  46.944  15.692  0.00  0.00           H  
ATOM   2249  N   GLY A 164       9.601  48.246  12.342  0.00141.62           N  
ATOM   2250  CA  GLY A 164      10.503  49.313  11.931  0.00143.26           C  
ATOM   2251  C   GLY A 164      11.408  48.885  10.776  0.00148.73           C  
ATOM   2252  O   GLY A 164      12.527  48.429  11.006  0.00146.89           O  
ATOM   2253  H   GLY A 164       9.972  47.564  12.989  0.00  0.00           H  
ATOM   2254  HA2 GLY A 164       9.952  50.217  11.663  0.00  0.00           H  
ATOM   2255  HA3 GLY A 164      11.125  49.577  12.786  0.00  0.00           H  
ATOM   2256  N   TRP A 165      10.926  49.091   9.542  0.00148.50           N  
ATOM   2257  CA  TRP A 165      11.645  48.889   8.278  0.00149.77           C  
ATOM   2258  C   TRP A 165      12.053  50.234   7.644  0.00156.18           C  
ATOM   2259  O   TRP A 165      12.642  50.235   6.566  0.00157.12           O  
ATOM   2260  CB  TRP A 165      10.777  48.059   7.289  0.00149.30           C  
ATOM   2261  CG  TRP A 165       9.297  47.992   7.547  0.00150.75           C  
ATOM   2262  CD1 TRP A 165       8.626  46.884   7.934  0.00152.25           C  
ATOM   2263  CD2 TRP A 165       8.303  49.062   7.502  0.00152.21           C  
ATOM   2264  CE2 TRP A 165       7.042  48.522   7.902  0.00155.99           C  
ATOM   2265  CE3 TRP A 165       8.337  50.440   7.185  0.00155.64           C  
ATOM   2266  NE1 TRP A 165       7.300  47.190   8.145  0.00152.71           N  
ATOM   2267  CZ2 TRP A 165       5.881  49.308   7.996  0.00156.91           C  
ATOM   2268  CZ3 TRP A 165       7.179  51.240   7.277  0.00158.73           C  
ATOM   2269  CH2 TRP A 165       5.954  50.677   7.684  0.00158.97           C  
ATOM   2270  H   TRP A 165       9.978  49.434   9.467  0.00  0.00           H  
ATOM   2271  HA  TRP A 165      12.572  48.342   8.453  0.00  0.00           H  
ATOM   2272  HB2 TRP A 165      10.918  48.375   6.255  0.00  0.00           H  
ATOM   2273  HB3 TRP A 165      11.146  47.033   7.308  0.00  0.00           H  
ATOM   2274  HD1 TRP A 165       9.077  45.918   8.086  0.00  0.00           H  
ATOM   2275  HE1 TRP A 165       6.638  46.514   8.494  0.00  0.00           H  
ATOM   2276  HE3 TRP A 165       9.267  50.894   6.879  0.00  0.00           H  
ATOM   2277  HZ2 TRP A 165       4.946  48.869   8.310  0.00  0.00           H  
ATOM   2278  HZ3 TRP A 165       7.235  52.292   7.040  0.00  0.00           H  
ATOM   2279  HH2 TRP A 165       5.071  51.296   7.755  0.00  0.00           H  
ATOM   2280  N   ASN A 166      11.783  51.373   8.308  0.00153.34           N  
ATOM   2281  CA  ASN A 166      12.104  52.737   7.863  0.00155.46           C  
ATOM   2282  C   ASN A 166      13.617  53.019   7.862  0.00160.34           C  
ATOM   2283  O   ASN A 166      14.099  53.789   7.032  0.00162.19           O  
ATOM   2284  CB  ASN A 166      11.434  53.762   8.810  0.00154.76           C  
ATOM   2285  CG  ASN A 166       9.904  53.726   8.780  0.00169.49           C  
ATOM   2286  ND2 ASN A 166       9.279  54.752   8.200  0.00162.81           N  
ATOM   2287  OD1 ASN A 166       9.292  52.784   9.278  0.00159.10           O  
ATOM   2288  H   ASN A 166      11.286  51.290   9.184  0.00  0.00           H  
ATOM   2289  HA  ASN A 166      11.728  52.876   6.847  0.00  0.00           H  
ATOM   2290  HB2 ASN A 166      11.754  53.589   9.840  0.00  0.00           H  
ATOM   2291  HB3 ASN A 166      11.764  54.773   8.563  0.00  0.00           H  
ATOM   2292 HD21 ASN A 166       9.812  55.511   7.801  0.00  0.00           H  
ATOM   2293 HD22 ASN A 166       8.270  54.766   8.167  0.00  0.00           H  
ATOM   2294  N   HIS A 167      14.356  52.374   8.779  0.00155.26           N  
ATOM   2295  CA  HIS A 167      15.807  52.465   8.942  0.00155.28           C  
ATOM   2296  C   HIS A 167      16.548  51.507   7.983  0.00159.43           C  
ATOM   2297  O   HIS A 167      17.765  51.610   7.831  0.00158.92           O  
ATOM   2298  CB  HIS A 167      16.107  52.055  10.404  0.00153.67           C  
ATOM   2299  CG  HIS A 167      17.357  52.652  11.002  0.00157.82           C  
ATOM   2300  CD2 HIS A 167      17.530  53.757  11.806  0.00160.96           C  
ATOM   2301  ND1 HIS A 167      18.626  52.140  10.796  0.00159.21           N  
ATOM   2302  CE1 HIS A 167      19.479  52.920  11.467  0.00159.68           C  
ATOM   2303  NE2 HIS A 167      18.884  53.922  12.102  0.00161.13           N  
ATOM   2304  H   HIS A 167      13.868  51.755   9.411  0.00  0.00           H  
ATOM   2305  HA  HIS A 167      16.130  53.493   8.766  0.00  0.00           H  
ATOM   2306  HB2 HIS A 167      15.293  52.393  11.048  0.00  0.00           H  
ATOM   2307  HB3 HIS A 167      16.133  50.970  10.519  0.00  0.00           H  
ATOM   2308  HD1 HIS A 167      18.859  51.337  10.228  0.00  0.00           H  
ATOM   2309  HD2 HIS A 167      16.791  54.443  12.194  0.00  0.00           H  
ATOM   2310  HE1 HIS A 167      20.546  52.757  11.483  0.00  0.00           H  
ATOM   2311  N   PHE A 168      15.808  50.583   7.346  0.00  5.42           N  
ATOM   2312  CA  PHE A 168      16.280  49.497   6.484  0.00  5.32           C  
ATOM   2313  C   PHE A 168      15.591  49.552   5.104  0.00  4.74           C  
ATOM   2314  O   PHE A 168      15.612  48.568   4.367  0.00  6.39           O  
ATOM   2315  CB  PHE A 168      16.011  48.152   7.201  0.00  0.00           C  
ATOM   2316  CG  PHE A 168      16.464  48.072   8.653  0.00  0.00           C  
ATOM   2317  CD1 PHE A 168      15.542  47.696   9.653  0.00  0.00           C  
ATOM   2318  CD2 PHE A 168      17.788  48.403   9.018  0.00  0.00           C  
ATOM   2319  CE1 PHE A 168      15.932  47.670  11.006  0.00  0.00           C  
ATOM   2320  CE2 PHE A 168      18.176  48.379  10.373  0.00  0.00           C  
ATOM   2321  CZ  PHE A 168      17.249  48.013  11.367  0.00  0.00           C  
ATOM   2322  H   PHE A 168      14.813  50.598   7.521  0.00  0.00           H  
ATOM   2323  HA  PHE A 168      17.353  49.598   6.309  0.00  0.00           H  
ATOM   2324  HB2 PHE A 168      14.941  47.937   7.166  0.00  0.00           H  
ATOM   2325  HB3 PHE A 168      16.487  47.338   6.656  0.00  0.00           H  
ATOM   2326  HD1 PHE A 168      14.528  47.430   9.392  0.00  0.00           H  
ATOM   2327  HD2 PHE A 168      18.504  48.690   8.263  0.00  0.00           H  
ATOM   2328  HE1 PHE A 168      15.219  47.383  11.765  0.00  0.00           H  
ATOM   2329  HE2 PHE A 168      19.187  48.640  10.648  0.00  0.00           H  
ATOM   2330  HZ  PHE A 168      17.548  47.991  12.405  0.00  0.00           H  
ATOM   2331  N   MET A 169      14.957  50.694   4.780  0.00  5.58           N  
ATOM   2332  CA  MET A 169      14.059  50.978   3.655  0.00  6.93           C  
ATOM   2333  C   MET A 169      14.630  50.678   2.257  0.00  8.66           C  
ATOM   2334  O   MET A 169      13.862  50.391   1.339  0.00 10.13           O  
ATOM   2335  CB  MET A 169      13.616  52.454   3.822  0.00  0.00           C  
ATOM   2336  CG  MET A 169      12.966  53.146   2.611  0.00  0.00           C  
ATOM   2337  SD  MET A 169      12.393  54.824   2.984  0.00  0.00           S  
ATOM   2338  CE  MET A 169      12.307  55.502   1.306  0.00  0.00           C  
ATOM   2339  H   MET A 169      15.017  51.430   5.469  0.00  0.00           H  
ATOM   2340  HA  MET A 169      13.179  50.342   3.772  0.00  0.00           H  
ATOM   2341  HB2 MET A 169      12.921  52.504   4.661  0.00  0.00           H  
ATOM   2342  HB3 MET A 169      14.475  53.059   4.119  0.00  0.00           H  
ATOM   2343  HG2 MET A 169      13.692  53.225   1.802  0.00  0.00           H  
ATOM   2344  HG3 MET A 169      12.126  52.562   2.234  0.00  0.00           H  
ATOM   2345  HE1 MET A 169      11.922  56.521   1.333  0.00  0.00           H  
ATOM   2346  HE2 MET A 169      13.299  55.521   0.853  0.00  0.00           H  
ATOM   2347  HE3 MET A 169      11.649  54.898   0.682  0.00  0.00           H  
ATOM   2348  N   GLN A 170      15.959  50.754   2.096  0.00 10.08           N  
ATOM   2349  CA  GLN A 170      16.664  50.587   0.826  0.00 12.98           C  
ATOM   2350  C   GLN A 170      17.251  49.167   0.664  0.00 13.49           C  
ATOM   2351  O   GLN A 170      17.833  48.870  -0.379  0.00 15.15           O  
ATOM   2352  CB  GLN A 170      17.792  51.643   0.799  0.00  0.00           C  
ATOM   2353  CG  GLN A 170      18.148  52.130  -0.618  0.00  0.00           C  
ATOM   2354  CD  GLN A 170      19.069  53.351  -0.575  0.00  0.00           C  
ATOM   2355  NE2 GLN A 170      18.661  54.447  -1.218  0.00  0.00           N  
ATOM   2356  OE1 GLN A 170      20.134  53.309   0.035  0.00  0.00           O  
ATOM   2357  H   GLN A 170      16.518  50.982   2.906  0.00  0.00           H  
ATOM   2358  HA  GLN A 170      15.977  50.770  -0.002  0.00  0.00           H  
ATOM   2359  HB2 GLN A 170      17.474  52.517   1.372  0.00  0.00           H  
ATOM   2360  HB3 GLN A 170      18.683  51.272   1.310  0.00  0.00           H  
ATOM   2361  HG2 GLN A 170      18.640  51.339  -1.183  0.00  0.00           H  
ATOM   2362  HG3 GLN A 170      17.238  52.385  -1.163  0.00  0.00           H  
ATOM   2363 HE21 GLN A 170      17.777  54.451  -1.705  0.00  0.00           H  
ATOM   2364 HE22 GLN A 170      19.242  55.273  -1.208  0.00  0.00           H  
ATOM   2365  N   GLN A 171      17.085  48.285   1.667  0.00 13.23           N  
ATOM   2366  CA  GLN A 171      17.519  46.889   1.644  0.00 11.63           C  
ATOM   2367  C   GLN A 171      16.371  46.028   1.097  0.00 12.19           C  
ATOM   2368  O   GLN A 171      15.226  46.165   1.534  0.00 11.47           O  
ATOM   2369  CB  GLN A 171      17.779  46.403   3.088  0.00  0.00           C  
ATOM   2370  CG  GLN A 171      18.851  47.214   3.847  0.00  0.00           C  
ATOM   2371  CD  GLN A 171      19.080  46.769   5.297  0.00  0.00           C  
ATOM   2372  NE2 GLN A 171      18.469  45.664   5.735  0.00  0.00           N  
ATOM   2373  OE1 GLN A 171      19.800  47.440   6.032  0.00  0.00           O  
ATOM   2374  H   GLN A 171      16.567  48.585   2.483  0.00  0.00           H  
ATOM   2375  HA  GLN A 171      18.420  46.769   1.041  0.00  0.00           H  
ATOM   2376  HB2 GLN A 171      16.850  46.415   3.659  0.00  0.00           H  
ATOM   2377  HB3 GLN A 171      18.093  45.358   3.047  0.00  0.00           H  
ATOM   2378  HG2 GLN A 171      19.802  47.156   3.315  0.00  0.00           H  
ATOM   2379  HG3 GLN A 171      18.576  48.269   3.873  0.00  0.00           H  
ATOM   2380 HE21 GLN A 171      17.873  45.135   5.115  0.00  0.00           H  
ATOM   2381 HE22 GLN A 171      18.602  45.370   6.691  0.00  0.00           H  
ATOM   2382  N   THR A 172      16.696  45.111   0.174  0.00 13.32           N  
ATOM   2383  CA  THR A 172      15.772  44.107  -0.346  0.00 13.44           C  
ATOM   2384  C   THR A 172      15.943  42.860   0.538  0.00 12.47           C  
ATOM   2385  O   THR A 172      16.836  42.041   0.317  0.00 15.16           O  
ATOM   2386  CB  THR A 172      16.142  43.802  -1.822  0.00  0.00           C  
ATOM   2387  CG2 THR A 172      15.287  42.696  -2.470  0.00  0.00           C  
ATOM   2388  OG1 THR A 172      15.911  44.971  -2.586  0.00  0.00           O  
ATOM   2389  H   THR A 172      17.659  45.049  -0.124  0.00  0.00           H  
ATOM   2390  HA  THR A 172      14.736  44.452  -0.299  0.00  0.00           H  
ATOM   2391  HB  THR A 172      17.198  43.540  -1.908  0.00  0.00           H  
ATOM   2392  HG1 THR A 172      16.442  45.670  -2.235  0.00  0.00           H  
ATOM   2393 HG21 THR A 172      15.536  42.578  -3.525  0.00  0.00           H  
ATOM   2394 HG22 THR A 172      15.442  41.728  -1.996  0.00  0.00           H  
ATOM   2395 HG23 THR A 172      14.224  42.929  -2.405  0.00  0.00           H  
ATOM   2396  N   SER A 173      15.074  42.741   1.552  0.00 10.59           N  
ATOM   2397  CA  SER A 173      14.950  41.593   2.444  0.00  9.34           C  
ATOM   2398  C   SER A 173      14.140  40.501   1.713  0.00  7.85           C  
ATOM   2399  O   SER A 173      12.911  40.533   1.659  0.00  8.37           O  
ATOM   2400  CB  SER A 173      14.288  42.088   3.753  0.00  0.00           C  
ATOM   2401  OG  SER A 173      13.034  42.717   3.564  0.00  0.00           O  
ATOM   2402  H   SER A 173      14.385  43.471   1.675  0.00  0.00           H  
ATOM   2403  HA  SER A 173      15.941  41.202   2.687  0.00  0.00           H  
ATOM   2404  HB2 SER A 173      14.148  41.254   4.437  0.00  0.00           H  
ATOM   2405  HB3 SER A 173      14.950  42.793   4.258  0.00  0.00           H  
ATOM   2406  HG  SER A 173      12.709  43.005   4.404  0.00  0.00           H  
ATOM   2407  N   VAL A 174      14.874  39.559   1.097  0.00  5.85           N  
ATOM   2408  CA  VAL A 174      14.410  38.586   0.100  0.00  4.69           C  
ATOM   2409  C   VAL A 174      13.422  37.540   0.662  0.00  3.53           C  
ATOM   2410  O   VAL A 174      12.528  37.116  -0.069  0.00  4.77           O  
ATOM   2411  CB  VAL A 174      15.649  37.860  -0.511  0.00  0.00           C  
ATOM   2412  CG1 VAL A 174      15.287  37.000  -1.740  0.00  0.00           C  
ATOM   2413  CG2 VAL A 174      16.795  38.820  -0.892  0.00  0.00           C  
ATOM   2414  H   VAL A 174      15.875  39.616   1.215  0.00  0.00           H  
ATOM   2415  HA  VAL A 174      13.902  39.146  -0.688  0.00  0.00           H  
ATOM   2416  HB  VAL A 174      16.055  37.185   0.245  0.00  0.00           H  
ATOM   2417 HG11 VAL A 174      16.174  36.528  -2.163  0.00  0.00           H  
ATOM   2418 HG12 VAL A 174      14.596  36.195  -1.491  0.00  0.00           H  
ATOM   2419 HG13 VAL A 174      14.830  37.605  -2.523  0.00  0.00           H  
ATOM   2420 HG21 VAL A 174      17.616  38.285  -1.369  0.00  0.00           H  
ATOM   2421 HG22 VAL A 174      16.454  39.588  -1.586  0.00  0.00           H  
ATOM   2422 HG23 VAL A 174      17.219  39.319  -0.020  0.00  0.00           H  
ATOM   2423  N   ARG A 175      13.603  37.143   1.936  0.00149.40           N  
ATOM   2424  CA  ARG A 175      13.017  36.026   2.695  0.00148.48           C  
ATOM   2425  C   ARG A 175      14.007  34.852   2.771  0.00153.08           C  
ATOM   2426  O   ARG A 175      14.806  34.651   1.855  0.00153.63           O  
ATOM   2427  CB  ARG A 175      11.581  35.614   2.278  0.00149.30           C  
ATOM   2428  CG  ARG A 175      10.530  36.741   2.394  0.00156.30           C  
ATOM   2429  CD  ARG A 175       9.434  36.677   1.313  0.00164.23           C  
ATOM   2430  NE  ARG A 175       8.155  36.165   1.829  0.00170.13           N  
ATOM   2431  CZ  ARG A 175       7.613  34.961   1.576  0.00182.88           C  
ATOM   2432  NH1 ARG A 175       8.268  34.031   0.865  0.00171.18           N  
ATOM   2433  NH2 ARG A 175       6.391  34.682   2.046  0.00168.52           N1+
ATOM   2434  H   ARG A 175      14.373  37.596   2.411  0.00  0.00           H  
ATOM   2435  HA  ARG A 175      12.938  36.410   3.713  0.00  0.00           H  
ATOM   2436  HB2 ARG A 175      11.612  35.209   1.267  0.00  0.00           H  
ATOM   2437  HB3 ARG A 175      11.248  34.777   2.894  0.00  0.00           H  
ATOM   2438  HG2 ARG A 175      10.095  36.728   3.394  0.00  0.00           H  
ATOM   2439  HG3 ARG A 175      11.016  37.713   2.311  0.00  0.00           H  
ATOM   2440  HD2 ARG A 175       9.232  37.692   0.972  0.00  0.00           H  
ATOM   2441  HD3 ARG A 175       9.758  36.140   0.421  0.00  0.00           H  
ATOM   2442  HE  ARG A 175       7.632  36.815   2.398  0.00  0.00           H  
ATOM   2443 HH11 ARG A 175       9.195  34.229   0.517  0.00  0.00           H  
ATOM   2444 HH12 ARG A 175       7.855  33.128   0.689  0.00  0.00           H  
ATOM   2445 HH21 ARG A 175       5.878  35.372   2.575  0.00  0.00           H  
ATOM   2446 HH22 ARG A 175       5.970  33.780   1.877  0.00  0.00           H  
ATOM   2447  N   ARG A 176      13.938  34.070   3.860  0.00149.07           N  
ATOM   2448  CA  ARG A 176      14.745  32.876   4.131  0.00149.25           C  
ATOM   2449  C   ARG A 176      13.866  31.732   4.666  0.00154.17           C  
ATOM   2450  O   ARG A 176      12.650  31.741   4.466  0.00153.67           O  
ATOM   2451  CB  ARG A 176      16.002  33.224   4.971  0.00147.36           C  
ATOM   2452  CG  ARG A 176      17.150  33.817   4.142  0.00157.51           C  
ATOM   2453  CD  ARG A 176      18.444  33.951   4.956  0.00165.73           C  
ATOM   2454  NE  ARG A 176      19.575  34.300   4.082  0.00176.24           N  
ATOM   2455  CZ  ARG A 176      20.461  35.296   4.260  0.00191.29           C  
ATOM   2456  NH1 ARG A 176      20.398  36.115   5.317  0.00177.13           N  
ATOM   2457  NH2 ARG A 176      21.427  35.479   3.351  0.00180.58           N1+
ATOM   2458  H   ARG A 176      13.243  34.287   4.565  0.00  0.00           H  
ATOM   2459  HA  ARG A 176      15.093  32.478   3.176  0.00  0.00           H  
ATOM   2460  HB2 ARG A 176      15.743  33.907   5.780  0.00  0.00           H  
ATOM   2461  HB3 ARG A 176      16.397  32.335   5.459  0.00  0.00           H  
ATOM   2462  HG2 ARG A 176      17.338  33.179   3.278  0.00  0.00           H  
ATOM   2463  HG3 ARG A 176      16.859  34.790   3.748  0.00  0.00           H  
ATOM   2464  HD2 ARG A 176      18.304  34.685   5.748  0.00  0.00           H  
ATOM   2465  HD3 ARG A 176      18.683  33.007   5.448  0.00  0.00           H  
ATOM   2466  HE  ARG A 176      19.687  33.705   3.274  0.00  0.00           H  
ATOM   2467 HH11 ARG A 176      19.676  35.987   6.009  0.00  0.00           H  
ATOM   2468 HH12 ARG A 176      21.018  36.909   5.399  0.00  0.00           H  
ATOM   2469 HH21 ARG A 176      21.485  34.884   2.538  0.00  0.00           H  
ATOM   2470 HH22 ARG A 176      22.086  36.236   3.459  0.00  0.00           H  
ATOM   2471  N   GLU A 177      14.492  30.713   5.276  0.00151.83           N  
ATOM   2472  CA  GLU A 177      13.882  29.430   5.629  0.00152.33           C  
ATOM   2473  C   GLU A 177      14.144  29.023   7.093  0.00155.92           C  
ATOM   2474  O   GLU A 177      13.839  27.892   7.470  0.00156.09           O  
ATOM   2475  CB  GLU A 177      14.290  28.372   4.572  0.00155.99           C  
ATOM   2476  CG  GLU A 177      13.255  27.244   4.372  0.00167.07           C  
ATOM   2477  CD  GLU A 177      13.734  26.145   3.419  0.00188.25           C  
ATOM   2478  OE1 GLU A 177      14.343  26.493   2.384  0.00181.05           O  
ATOM   2479  OE2 GLU A 177      13.466  24.965   3.737  0.00184.79           O1-
ATOM   2480  H   GLU A 177      15.487  30.796   5.428  0.00  0.00           H  
ATOM   2481  HA  GLU A 177      12.798  29.539   5.572  0.00  0.00           H  
ATOM   2482  HB2 GLU A 177      14.439  28.862   3.608  0.00  0.00           H  
ATOM   2483  HB3 GLU A 177      15.260  27.948   4.837  0.00  0.00           H  
ATOM   2484  HG2 GLU A 177      12.996  26.783   5.325  0.00  0.00           H  
ATOM   2485  HG3 GLU A 177      12.331  27.661   3.971  0.00  0.00           H  
ATOM   2486  N   ASP A 178      14.687  29.930   7.927  0.00151.82           N  
ATOM   2487  CA  ASP A 178      14.952  29.693   9.350  0.00150.45           C  
ATOM   2488  C   ASP A 178      13.691  29.948  10.202  0.00153.43           C  
ATOM   2489  O   ASP A 178      13.375  29.110  11.047  0.00152.87           O  
ATOM   2490  CB  ASP A 178      16.138  30.560   9.865  0.00151.31           C  
ATOM   2491  CG  ASP A 178      16.226  32.009   9.370  0.00163.27           C  
ATOM   2492  OD1 ASP A 178      15.899  32.910  10.173  0.00163.12           O  
ATOM   2493  OD2 ASP A 178      16.649  32.184   8.204  0.00170.22           O1-
ATOM   2494  H   ASP A 178      14.930  30.843   7.564  0.00  0.00           H  
ATOM   2495  HA  ASP A 178      15.235  28.648   9.495  0.00  0.00           H  
ATOM   2496  HB2 ASP A 178      16.174  30.550  10.956  0.00  0.00           H  
ATOM   2497  HB3 ASP A 178      17.063  30.082   9.548  0.00  0.00           H  
ATOM   2498  N   LYS A 179      12.956  31.056   9.982  0.00149.39           N  
ATOM   2499  CA  LYS A 179      11.712  31.383  10.693  0.00148.13           C  
ATOM   2500  C   LYS A 179      10.790  32.313   9.875  0.00151.79           C  
ATOM   2501  O   LYS A 179      10.812  32.277   8.646  0.00152.95           O  
ATOM   2502  CB  LYS A 179      12.006  31.828  12.149  0.00148.40           C  
ATOM   2503  CG  LYS A 179      12.759  33.163  12.285  0.00159.15           C  
ATOM   2504  CD  LYS A 179      12.791  33.671  13.734  0.00166.39           C  
ATOM   2505  CE  LYS A 179      13.209  35.140  13.835  0.00174.81           C  
ATOM   2506  NZ  LYS A 179      14.644  35.309  13.572  0.00183.66           N1+
ATOM   2507  H   LYS A 179      13.265  31.704   9.269  0.00  0.00           H  
ATOM   2508  HA  LYS A 179      11.141  30.455  10.761  0.00  0.00           H  
ATOM   2509  HB2 LYS A 179      11.058  31.890  12.679  0.00  0.00           H  
ATOM   2510  HB3 LYS A 179      12.564  31.053  12.675  0.00  0.00           H  
ATOM   2511  HG2 LYS A 179      13.775  33.055  11.905  0.00  0.00           H  
ATOM   2512  HG3 LYS A 179      12.286  33.921  11.665  0.00  0.00           H  
ATOM   2513  HD2 LYS A 179      11.798  33.581  14.172  0.00  0.00           H  
ATOM   2514  HD3 LYS A 179      13.443  33.039  14.338  0.00  0.00           H  
ATOM   2515  HE2 LYS A 179      12.638  35.756  13.140  0.00  0.00           H  
ATOM   2516  HE3 LYS A 179      12.995  35.515  14.833  0.00  0.00           H  
ATOM   2517  HZ1 LYS A 179      15.180  34.702  14.180  0.00  0.00           H  
ATOM   2518  HZ2 LYS A 179      14.862  35.044  12.621  0.00  0.00           H  
ATOM   2519  HZ3 LYS A 179      14.927  36.265  13.734  0.00  0.00           H  
ATOM   2520  N   CYS A 180       9.964  33.130  10.559  0.00146.35           N  
ATOM   2521  CA  CYS A 180       9.060  34.146   9.992  0.00146.22           C  
ATOM   2522  C   CYS A 180       9.804  35.357   9.385  0.00148.76           C  
ATOM   2523  O   CYS A 180       9.194  36.120   8.639  0.00149.73           O  
ATOM   2524  CB  CYS A 180       8.120  34.639  11.125  0.00145.48           C  
ATOM   2525  SG  CYS A 180       6.802  35.812  10.660  0.00150.54           S  
ATOM   2526  H   CYS A 180       9.987  33.065  11.565  0.00  0.00           H  
ATOM   2527  HA  CYS A 180       8.476  33.693   9.190  0.00  0.00           H  
ATOM   2528  HB2 CYS A 180       7.649  33.793  11.626  0.00  0.00           H  
ATOM   2529  HB3 CYS A 180       8.720  35.122  11.895  0.00  0.00           H  
ATOM   2530  N   GLU A 181      11.100  35.524   9.710  0.00142.79           N  
ATOM   2531  CA  GLU A 181      12.039  36.577   9.305  0.00142.07           C  
ATOM   2532  C   GLU A 181      11.824  37.837  10.149  0.00142.17           C  
ATOM   2533  O   GLU A 181      10.774  38.470  10.068  0.00141.35           O  
ATOM   2534  CB  GLU A 181      12.083  36.846   7.773  0.00145.68           C  
ATOM   2535  CG  GLU A 181      13.286  36.194   7.076  0.00158.80           C  
ATOM   2536  CD  GLU A 181      13.279  34.675   7.195  0.00178.60           C  
ATOM   2537  OE1 GLU A 181      14.140  34.164   7.938  0.00168.74           O  
ATOM   2538  OE2 GLU A 181      12.411  34.060   6.543  0.00175.10           O1-
ATOM   2539  H   GLU A 181      11.496  34.803  10.294  0.00  0.00           H  
ATOM   2540  HA  GLU A 181      13.016  36.189   9.599  0.00  0.00           H  
ATOM   2541  HB2 GLU A 181      11.172  36.542   7.261  0.00  0.00           H  
ATOM   2542  HB3 GLU A 181      12.155  37.919   7.592  0.00  0.00           H  
ATOM   2543  HG2 GLU A 181      13.302  36.466   6.022  0.00  0.00           H  
ATOM   2544  HG3 GLU A 181      14.212  36.569   7.508  0.00  0.00           H  
ATOM   2545  N   THR A 182      12.836  38.199  10.952  0.00136.72           N  
ATOM   2546  CA  THR A 182      12.788  39.265  11.955  0.00135.03           C  
ATOM   2547  C   THR A 182      12.914  40.699  11.388  0.00138.00           C  
ATOM   2548  O   THR A 182      13.036  41.636  12.173  0.00137.48           O  
ATOM   2549  CB  THR A 182      13.875  38.958  13.023  0.00141.95           C  
ATOM   2550  CG2 THR A 182      15.328  38.970  12.520  0.00141.08           C  
ATOM   2551  OG1 THR A 182      13.780  39.844  14.118  0.00141.02           O  
ATOM   2552  H   THR A 182      13.677  37.642  10.926  0.00  0.00           H  
ATOM   2553  HA  THR A 182      11.813  39.227  12.442  0.00  0.00           H  
ATOM   2554  HB  THR A 182      13.667  37.971  13.431  0.00  0.00           H  
ATOM   2555  HG1 THR A 182      13.854  40.731  13.791  0.00  0.00           H  
ATOM   2556 HG21 THR A 182      16.031  38.812  13.339  0.00  0.00           H  
ATOM   2557 HG22 THR A 182      15.490  38.161  11.813  0.00  0.00           H  
ATOM   2558 HG23 THR A 182      15.590  39.912  12.039  0.00  0.00           H  
ATOM   2559  N   ASP A 183      12.881  40.895  10.057  0.00134.27           N  
ATOM   2560  CA  ASP A 183      12.852  42.197   9.367  0.00134.75           C  
ATOM   2561  C   ASP A 183      14.243  42.843   9.185  0.00137.58           C  
ATOM   2562  O   ASP A 183      14.433  43.693   8.317  0.00138.45           O  
ATOM   2563  CB  ASP A 183      11.761  43.137   9.955  0.00136.47           C  
ATOM   2564  CG  ASP A 183      11.352  44.279   9.030  0.00145.03           C  
ATOM   2565  OD1 ASP A 183      11.757  45.426   9.317  0.00145.62           O  
ATOM   2566  OD2 ASP A 183      10.628  43.978   8.056  0.00150.23           O1-
ATOM   2567  H   ASP A 183      12.777  40.076   9.475  0.00  0.00           H  
ATOM   2568  HA  ASP A 183      12.531  41.938   8.357  0.00  0.00           H  
ATOM   2569  HB2 ASP A 183      10.859  42.566  10.180  0.00  0.00           H  
ATOM   2570  HB3 ASP A 183      12.089  43.574  10.899  0.00  0.00           H  
ATOM   2571  N   PHE A 184      15.214  42.402   9.997  0.00132.22           N  
ATOM   2572  CA  PHE A 184      16.584  42.894  10.117  0.00132.10           C  
ATOM   2573  C   PHE A 184      17.598  41.742  10.167  0.00134.48           C  
ATOM   2574  O   PHE A 184      18.704  41.918  10.677  0.00134.10           O  
ATOM   2575  CB  PHE A 184      16.681  43.929  11.266  0.00133.31           C  
ATOM   2576  CG  PHE A 184      16.108  43.486  12.607  0.00132.95           C  
ATOM   2577  CD1 PHE A 184      16.759  42.510  13.395  0.00134.36           C  
ATOM   2578  CD2 PHE A 184      14.892  44.041  13.060  0.00134.88           C  
ATOM   2579  CE1 PHE A 184      16.185  42.074  14.604  0.00133.42           C  
ATOM   2580  CE2 PHE A 184      14.318  43.604  14.268  0.00135.84           C  
ATOM   2581  CZ  PHE A 184      14.957  42.613  15.033  0.00132.20           C  
ATOM   2582  H   PHE A 184      14.939  41.713  10.682  0.00  0.00           H  
ATOM   2583  HA  PHE A 184      16.834  43.425   9.198  0.00  0.00           H  
ATOM   2584  HB2 PHE A 184      17.715  44.236  11.421  0.00  0.00           H  
ATOM   2585  HB3 PHE A 184      16.162  44.836  10.955  0.00  0.00           H  
ATOM   2586  HD1 PHE A 184      17.697  42.083  13.074  0.00  0.00           H  
ATOM   2587  HD2 PHE A 184      14.374  44.783  12.467  0.00  0.00           H  
ATOM   2588  HE1 PHE A 184      16.678  41.314  15.193  0.00  0.00           H  
ATOM   2589  HE2 PHE A 184      13.370  44.004  14.591  0.00  0.00           H  
ATOM   2590  HZ  PHE A 184      14.491  42.254  15.937  0.00  0.00           H  
ATOM   2591  N   TYR A 185      17.230  40.562   9.636  0.00130.33           N  
ATOM   2592  CA  TYR A 185      18.048  39.347   9.623  0.00130.07           C  
ATOM   2593  C   TYR A 185      19.318  39.448   8.742  0.00134.93           C  
ATOM   2594  O   TYR A 185      20.279  38.718   8.981  0.00133.84           O  
ATOM   2595  CB  TYR A 185      17.188  38.135   9.209  0.00131.80           C  
ATOM   2596  CG  TYR A 185      16.674  38.153   7.788  0.00135.96           C  
ATOM   2597  CD1 TYR A 185      17.327  37.396   6.795  0.00139.62           C  
ATOM   2598  CD2 TYR A 185      15.553  38.940   7.457  0.00137.19           C  
ATOM   2599  CE1 TYR A 185      16.881  37.452   5.464  0.00142.20           C  
ATOM   2600  CE2 TYR A 185      15.103  38.991   6.128  0.00139.83           C  
ATOM   2601  CZ  TYR A 185      15.779  38.260   5.134  0.00148.37           C  
ATOM   2602  OH  TYR A 185      15.367  38.342   3.844  0.00151.43           O  
ATOM   2603  H   TYR A 185      16.313  40.502   9.220  0.00  0.00           H  
ATOM   2604  HA  TYR A 185      18.333  39.193  10.658  0.00  0.00           H  
ATOM   2605  HB2 TYR A 185      17.753  37.215   9.367  0.00  0.00           H  
ATOM   2606  HB3 TYR A 185      16.322  38.051   9.859  0.00  0.00           H  
ATOM   2607  HD1 TYR A 185      18.185  36.793   7.053  0.00  0.00           H  
ATOM   2608  HD2 TYR A 185      15.035  39.507   8.217  0.00  0.00           H  
ATOM   2609  HE1 TYR A 185      17.400  36.897   4.697  0.00  0.00           H  
ATOM   2610  HE2 TYR A 185      14.239  39.589   5.883  0.00  0.00           H  
ATOM   2611  HH  TYR A 185      14.638  38.935   3.744  0.00  0.00           H  
ATOM   2612  N   ASP A 186      19.339  40.367   7.758  0.00133.16           N  
ATOM   2613  CA  ASP A 186      20.517  40.725   6.958  0.00134.48           C  
ATOM   2614  C   ASP A 186      21.400  41.779   7.650  0.00136.90           C  
ATOM   2615  O   ASP A 186      22.562  41.916   7.270  0.00138.18           O  
ATOM   2616  CB  ASP A 186      20.068  41.334   5.601  0.00138.07           C  
ATOM   2617  CG  ASP A 186      19.878  40.306   4.482  0.00151.03           C  
ATOM   2618  OD1 ASP A 186      19.435  39.176   4.781  0.00150.89           O  
ATOM   2619  OD2 ASP A 186      20.213  40.668   3.334  0.00160.01           O1-
ATOM   2620  H   ASP A 186      18.498  40.902   7.599  0.00  0.00           H  
ATOM   2621  HA  ASP A 186      21.139  39.844   6.786  0.00  0.00           H  
ATOM   2622  HB2 ASP A 186      19.141  41.897   5.716  0.00  0.00           H  
ATOM   2623  HB3 ASP A 186      20.801  42.055   5.230  0.00  0.00           H  
ATOM   2624  N   VAL A 187      20.877  42.520   8.643  0.00130.02           N  
ATOM   2625  CA  VAL A 187      21.587  43.591   9.341  0.00128.79           C  
ATOM   2626  C   VAL A 187      22.391  42.942  10.481  0.00130.24           C  
ATOM   2627  O   VAL A 187      21.876  42.724  11.580  0.00128.04           O  
ATOM   2628  CB  VAL A 187      20.570  44.626   9.908  0.00131.63           C  
ATOM   2629  CG1 VAL A 187      21.288  45.864  10.472  0.00132.41           C  
ATOM   2630  CG2 VAL A 187      19.543  45.085   8.860  0.00132.31           C  
ATOM   2631  H   VAL A 187      19.936  42.319   8.949  0.00  0.00           H  
ATOM   2632  HA  VAL A 187      22.262  44.102   8.651  0.00  0.00           H  
ATOM   2633  HB  VAL A 187      20.002  44.175  10.721  0.00  0.00           H  
ATOM   2634 HG11 VAL A 187      20.579  46.564  10.914  0.00  0.00           H  
ATOM   2635 HG12 VAL A 187      22.012  45.607  11.242  0.00  0.00           H  
ATOM   2636 HG13 VAL A 187      21.821  46.390   9.681  0.00  0.00           H  
ATOM   2637 HG21 VAL A 187      18.834  45.790   9.291  0.00  0.00           H  
ATOM   2638 HG22 VAL A 187      20.044  45.578   8.028  0.00  0.00           H  
ATOM   2639 HG23 VAL A 187      18.959  44.258   8.460  0.00  0.00           H  
ATOM   2640  N   THR A 188      23.663  42.621  10.200  0.00127.08           N  
ATOM   2641  CA  THR A 188      24.563  41.951  11.137  0.00125.45           C  
ATOM   2642  C   THR A 188      25.180  42.919  12.167  0.00127.69           C  
ATOM   2643  O   THR A 188      25.677  42.433  13.180  0.00126.40           O  
ATOM   2644  CB  THR A 188      25.674  41.195  10.364  0.00135.61           C  
ATOM   2645  CG2 THR A 188      25.130  40.085   9.449  0.00134.36           C  
ATOM   2646  OG1 THR A 188      26.495  42.073   9.617  0.00139.22           O  
ATOM   2647  H   THR A 188      24.018  42.799   9.271  0.00  0.00           H  
ATOM   2648  HA  THR A 188      23.993  41.200  11.681  0.00  0.00           H  
ATOM   2649  HB  THR A 188      26.327  40.712  11.093  0.00  0.00           H  
ATOM   2650  HG1 THR A 188      27.198  41.570   9.235  0.00  0.00           H  
ATOM   2651 HG21 THR A 188      25.944  39.514   9.002  0.00  0.00           H  
ATOM   2652 HG22 THR A 188      24.509  39.385  10.009  0.00  0.00           H  
ATOM   2653 HG23 THR A 188      24.525  40.489   8.637  0.00  0.00           H  
ATOM   2654  N   TRP A 189      25.120  44.253  11.963  0.00124.15           N  
ATOM   2655  CA  TRP A 189      25.590  45.239  12.945  0.00123.49           C  
ATOM   2656  C   TRP A 189      24.557  45.454  14.068  0.00122.10           C  
ATOM   2657  O   TRP A 189      24.951  45.704  15.206  0.00120.66           O  
ATOM   2658  CB  TRP A 189      25.929  46.592  12.268  0.00125.17           C  
ATOM   2659  CG  TRP A 189      24.822  47.475  11.756  0.00126.91           C  
ATOM   2660  CD1 TRP A 189      24.451  47.595  10.461  0.00131.43           C  
ATOM   2661  CD2 TRP A 189      23.970  48.407  12.501  0.00126.32           C  
ATOM   2662  CE2 TRP A 189      23.076  49.036  11.582  0.00131.61           C  
ATOM   2663  CE3 TRP A 189      23.854  48.784  13.862  0.00126.19           C  
ATOM   2664  NE1 TRP A 189      23.428  48.515  10.355  0.00131.34           N  
ATOM   2665  CZ2 TRP A 189      22.104  49.966  11.993  0.00131.03           C  
ATOM   2666  CZ3 TRP A 189      22.881  49.711  14.287  0.00127.74           C  
ATOM   2667  CH2 TRP A 189      22.004  50.300  13.356  0.00129.79           C  
ATOM   2668  H   TRP A 189      24.707  44.594  11.107  0.00  0.00           H  
ATOM   2669  HA  TRP A 189      26.515  44.868  13.390  0.00  0.00           H  
ATOM   2670  HB2 TRP A 189      26.504  47.197  12.971  0.00  0.00           H  
ATOM   2671  HB3 TRP A 189      26.614  46.401  11.440  0.00  0.00           H  
ATOM   2672  HD1 TRP A 189      24.899  47.049   9.644  0.00  0.00           H  
ATOM   2673  HE1 TRP A 189      23.002  48.754   9.470  0.00  0.00           H  
ATOM   2674  HE3 TRP A 189      24.517  48.347  14.594  0.00  0.00           H  
ATOM   2675  HZ2 TRP A 189      21.441  50.418  11.270  0.00  0.00           H  
ATOM   2676  HZ3 TRP A 189      22.809  49.972  15.333  0.00  0.00           H  
ATOM   2677  HH2 TRP A 189      21.261  51.011  13.685  0.00  0.00           H  
ATOM   2678  N   PHE A 190      23.251  45.337  13.763  0.00116.02           N  
ATOM   2679  CA  PHE A 190      22.163  45.457  14.734  0.00113.30           C  
ATOM   2680  C   PHE A 190      21.976  44.133  15.493  0.00113.46           C  
ATOM   2681  O   PHE A 190      21.692  44.177  16.688  0.00111.08           O  
ATOM   2682  CB  PHE A 190      20.853  45.812  13.997  0.00115.39           C  
ATOM   2683  CG  PHE A 190      19.653  46.049  14.903  0.00115.46           C  
ATOM   2684  CD1 PHE A 190      19.528  47.260  15.616  0.00118.92           C  
ATOM   2685  CD2 PHE A 190      18.668  45.049  15.053  0.00115.89           C  
ATOM   2686  CE1 PHE A 190      18.425  47.470  16.468  0.00118.57           C  
ATOM   2687  CE2 PHE A 190      17.566  45.260  15.905  0.00117.48           C  
ATOM   2688  CZ  PHE A 190      17.443  46.471  16.612  0.00115.94           C  
ATOM   2689  H   PHE A 190      23.001  45.125  12.808  0.00  0.00           H  
ATOM   2690  HA  PHE A 190      22.396  46.250  15.447  0.00  0.00           H  
ATOM   2691  HB2 PHE A 190      21.007  46.722  13.414  0.00  0.00           H  
ATOM   2692  HB3 PHE A 190      20.602  45.035  13.272  0.00  0.00           H  
ATOM   2693  HD1 PHE A 190      20.280  48.029  15.513  0.00  0.00           H  
ATOM   2694  HD2 PHE A 190      18.761  44.114  14.521  0.00  0.00           H  
ATOM   2695  HE1 PHE A 190      18.335  48.398  17.013  0.00  0.00           H  
ATOM   2696  HE2 PHE A 190      16.817  44.493  16.022  0.00  0.00           H  
ATOM   2697  HZ  PHE A 190      16.598  46.631  17.266  0.00  0.00           H  
ATOM   2698  N   LYN A 191      22.192  42.975  14.833  0.00109.47           N  
ATOM   2699  CA  LYN A 191      22.160  41.640  15.439  0.00107.59           C  
ATOM   2700  C   LYN A 191      23.189  41.465  16.568  0.00111.00           C  
ATOM   2701  O   LYN A 191      22.866  40.821  17.563  0.00109.24           O  
ATOM   2702  CB  LYN A 191      22.420  40.548  14.377  0.00110.77           C  
ATOM   2703  CG  LYN A 191      21.173  39.967  13.692  0.00123.48           C  
ATOM   2704  CD  LYN A 191      21.532  38.656  12.960  0.00135.11           C  
ATOM   2705  CE  LYN A 191      20.362  37.931  12.287  0.00145.97           C  
ATOM   2706  H01 LYN A 191      18.423  37.418  12.666  0.00153.27           H  
ATOM   2707  H02 LYN A 191      19.479  36.934  13.835  0.00153.27           H  
ATOM   2708  H03 LYN A 191      19.039  38.520  13.727  0.00153.27           H  
ATOM   2709  N01 LYN A 191      19.238  37.681  13.201  0.00153.27           N1+
ATOM   2710  H   LYN A 191      22.409  43.024  13.847  0.00  0.00           H  
ATOM   2711  HA  LYN A 191      21.172  41.491  15.879  0.00  0.00           H  
ATOM   2712  HB2 LYN A 191      23.122  40.913  13.633  0.00  0.00           H  
ATOM   2713  HB3 LYN A 191      22.931  39.705  14.848  0.00  0.00           H  
ATOM   2714  HG2 LYN A 191      20.413  39.764  14.447  0.00  0.00           H  
ATOM   2715  HG3 LYN A 191      20.740  40.691  13.001  0.00  0.00           H  
ATOM   2716  HD2 LYN A 191      22.276  38.880  12.195  0.00  0.00           H  
ATOM   2717  HD3 LYN A 191      22.023  37.964  13.640  0.00  0.00           H  
ATOM   2718  HE2 LYN A 191      20.037  38.529  11.450  0.00  0.00           H  
ATOM   2719  HE3 LYN A 191      20.701  36.978  11.880  0.00  0.00           H  
ATOM   2720  N   VAL A 192      24.406  42.023  16.414  0.00108.98           N  
ATOM   2721  CA  VAL A 192      25.483  41.924  17.405  0.00108.63           C  
ATOM   2722  C   VAL A 192      25.393  43.025  18.481  0.00111.88           C  
ATOM   2723  O   VAL A 192      25.975  42.857  19.551  0.00110.32           O  
ATOM   2724  CB  VAL A 192      26.877  41.966  16.723  0.00114.73           C  
ATOM   2725  CG1 VAL A 192      27.083  40.756  15.792  0.00115.22           C  
ATOM   2726  CG2 VAL A 192      27.210  43.291  16.015  0.00116.66           C  
ATOM   2727  H   VAL A 192      24.604  42.527  15.560  0.00  0.00           H  
ATOM   2728  HA  VAL A 192      25.410  40.959  17.900  0.00  0.00           H  
ATOM   2729  HB  VAL A 192      27.622  41.854  17.512  0.00  0.00           H  
ATOM   2730 HG11 VAL A 192      28.081  40.762  15.353  0.00  0.00           H  
ATOM   2731 HG12 VAL A 192      26.975  39.819  16.340  0.00  0.00           H  
ATOM   2732 HG13 VAL A 192      26.364  40.737  14.976  0.00  0.00           H  
ATOM   2733 HG21 VAL A 192      28.169  43.231  15.500  0.00  0.00           H  
ATOM   2734 HG22 VAL A 192      26.455  43.539  15.277  0.00  0.00           H  
ATOM   2735 HG23 VAL A 192      27.272  44.125  16.713  0.00  0.00           H  
ATOM   2736  N   MET A 193      24.658  44.127  18.239  0.00109.57           N  
ATOM   2737  CA  MET A 193      24.445  45.177  19.239  0.00109.44           C  
ATOM   2738  C   MET A 193      23.346  44.747  20.224  0.00112.36           C  
ATOM   2739  O   MET A 193      23.501  44.942  21.428  0.00111.37           O  
ATOM   2740  CB  MET A 193      24.010  46.484  18.548  0.00113.55           C  
ATOM   2741  CG  MET A 193      24.309  47.714  19.420  0.00118.39           C  
ATOM   2742  SD  MET A 193      23.597  49.263  18.814  0.00125.04           S  
ATOM   2743  CE  MET A 193      21.910  49.082  19.452  0.00119.89           C  
ATOM   2744  H   MET A 193      24.207  44.227  17.341  0.00  0.00           H  
ATOM   2745  HA  MET A 193      25.377  45.348  19.782  0.00  0.00           H  
ATOM   2746  HB2 MET A 193      24.551  46.606  17.611  0.00  0.00           H  
ATOM   2747  HB3 MET A 193      22.955  46.449  18.274  0.00  0.00           H  
ATOM   2748  HG2 MET A 193      23.960  47.564  20.442  0.00  0.00           H  
ATOM   2749  HG3 MET A 193      25.389  47.848  19.484  0.00  0.00           H  
ATOM   2750  HE1 MET A 193      21.314  49.957  19.193  0.00  0.00           H  
ATOM   2751  HE2 MET A 193      21.429  48.200  19.029  0.00  0.00           H  
ATOM   2752  HE3 MET A 193      21.922  48.984  20.538  0.00  0.00           H  
ATOM   2753  N   THR A 194      22.275  44.110  19.720  0.00108.61           N  
ATOM   2754  CA  THR A 194      21.237  43.474  20.526  0.00106.61           C  
ATOM   2755  C   THR A 194      21.718  42.134  21.113  0.00109.10           C  
ATOM   2756  O   THR A 194      21.160  41.710  22.125  0.00107.41           O  
ATOM   2757  CB  THR A 194      19.969  43.268  19.671  0.00112.91           C  
ATOM   2758  CG2 THR A 194      19.371  44.588  19.154  0.00112.38           C  
ATOM   2759  OG1 THR A 194      20.187  42.382  18.590  0.00112.10           O  
ATOM   2760  H   THR A 194      22.209  43.987  18.718  0.00  0.00           H  
ATOM   2761  HA  THR A 194      20.984  44.133  21.359  0.00  0.00           H  
ATOM   2762  HB  THR A 194      19.227  42.795  20.312  0.00  0.00           H  
ATOM   2763  HG1 THR A 194      19.407  42.354  18.059  0.00  0.00           H  
ATOM   2764 HG21 THR A 194      18.480  44.417  18.554  0.00  0.00           H  
ATOM   2765 HG22 THR A 194      19.089  45.238  19.983  0.00  0.00           H  
ATOM   2766 HG23 THR A 194      20.074  45.141  18.531  0.00  0.00           H  
ATOM   2767  N   ALA A 195      22.784  41.525  20.544  0.00105.70           N  
ATOM   2768  CA  ALA A 195      23.520  40.403  21.130  0.00104.28           C  
ATOM   2769  C   ALA A 195      24.047  40.727  22.526  0.00106.88           C  
ATOM   2770  O   ALA A 195      23.890  39.934  23.452  0.00105.22           O  
ATOM   2771  CB  ALA A 195      24.642  39.859  20.245  0.00106.32           C  
ATOM   2772  H   ALA A 195      23.160  41.927  19.697  0.00  0.00           H  
ATOM   2773  HA  ALA A 195      22.855  39.574  21.169  0.00  0.00           H  
ATOM   2774  HB1 ALA A 195      25.043  38.945  20.681  0.00  0.00           H  
ATOM   2775  HB2 ALA A 195      24.271  39.586  19.261  0.00  0.00           H  
ATOM   2776  HB3 ALA A 195      25.477  40.546  20.146  0.00  0.00           H  
ATOM   2777  N   ILE A 196      24.654  41.912  22.661  0.00103.79           N  
ATOM   2778  CA  ILE A 196      25.343  42.337  23.865  0.00103.06           C  
ATOM   2779  C   ILE A 196      24.365  43.024  24.824  0.00105.21           C  
ATOM   2780  O   ILE A 196      24.267  42.570  25.959  0.00103.52           O  
ATOM   2781  CB  ILE A 196      26.556  43.224  23.471  0.00108.25           C  
ATOM   2782  CG1 ILE A 196      27.583  42.400  22.649  0.00109.78           C  
ATOM   2783  CG2 ILE A 196      27.249  43.871  24.693  0.00109.17           C  
ATOM   2784  CD1 ILE A 196      28.553  43.250  21.820  0.00119.58           C  
ATOM   2785  H   ILE A 196      24.719  42.513  21.851  0.00  0.00           H  
ATOM   2786  HA  ILE A 196      25.709  41.456  24.378  0.00  0.00           H  
ATOM   2787  HB  ILE A 196      26.188  44.031  22.834  0.00  0.00           H  
ATOM   2788 HG12 ILE A 196      28.146  41.739  23.308  0.00  0.00           H  
ATOM   2789 HG13 ILE A 196      27.077  41.740  21.944  0.00  0.00           H  
ATOM   2790 HG21 ILE A 196      28.144  44.420  24.401  0.00  0.00           H  
ATOM   2791 HG22 ILE A 196      26.601  44.589  25.194  0.00  0.00           H  
ATOM   2792 HG23 ILE A 196      27.550  43.123  25.428  0.00  0.00           H  
ATOM   2793 HD11 ILE A 196      29.209  42.612  21.226  0.00  0.00           H  
ATOM   2794 HD12 ILE A 196      28.016  43.902  21.132  0.00  0.00           H  
ATOM   2795 HD13 ILE A 196      29.188  43.873  22.449  0.00  0.00           H  
ATOM   2796  N   ILE A 197      23.621  44.058  24.390  0.00101.97           N  
ATOM   2797  CA  ILE A 197      22.659  44.830  25.200  0.00101.10           C  
ATOM   2798  C   ILE A 197      21.650  43.982  26.005  0.00102.00           C  
ATOM   2799  O   ILE A 197      21.265  44.392  27.100  0.00100.94           O  
ATOM   2800  CB  ILE A 197      21.989  45.929  24.318  0.00105.93           C  
ATOM   2801  CG1 ILE A 197      22.986  47.047  23.926  0.00108.57           C  
ATOM   2802  CG2 ILE A 197      20.689  46.544  24.886  0.00106.02           C  
ATOM   2803  CD1 ILE A 197      23.425  47.968  25.078  0.00114.68           C  
ATOM   2804  H   ILE A 197      23.745  44.358  23.432  0.00  0.00           H  
ATOM   2805  HA  ILE A 197      23.254  45.327  25.965  0.00  0.00           H  
ATOM   2806  HB  ILE A 197      21.689  45.443  23.389  0.00  0.00           H  
ATOM   2807 HG12 ILE A 197      23.877  46.614  23.472  0.00  0.00           H  
ATOM   2808 HG13 ILE A 197      22.536  47.662  23.145  0.00  0.00           H  
ATOM   2809 HG21 ILE A 197      20.330  47.357  24.253  0.00  0.00           H  
ATOM   2810 HG22 ILE A 197      19.882  45.814  24.944  0.00  0.00           H  
ATOM   2811 HG23 ILE A 197      20.838  46.947  25.888  0.00  0.00           H  
ATOM   2812 HD11 ILE A 197      24.062  48.768  24.703  0.00  0.00           H  
ATOM   2813 HD12 ILE A 197      22.577  48.441  25.574  0.00  0.00           H  
ATOM   2814 HD13 ILE A 197      23.999  47.429  25.830  0.00  0.00           H  
ATOM   2815  N   ASN A 198      21.253  42.811  25.485  0.00 96.83           N  
ATOM   2816  CA  ASN A 198      20.249  41.947  26.097  0.00 94.61           C  
ATOM   2817  C   ASN A 198      20.821  40.624  26.637  0.00 96.45           C  
ATOM   2818  O   ASN A 198      20.103  39.990  27.408  0.00 95.00           O  
ATOM   2819  CB  ASN A 198      19.139  41.657  25.072  0.00 94.18           C  
ATOM   2820  CG  ASN A 198      18.345  42.903  24.649  0.00113.01           C  
ATOM   2821  ND2 ASN A 198      18.787  43.577  23.586  0.00105.12           N  
ATOM   2822  OD1 ASN A 198      17.329  43.237  25.257  0.00106.63           O  
ATOM   2823  H   ASN A 198      21.630  42.528  24.591  0.00  0.00           H  
ATOM   2824  HA  ASN A 198      19.783  42.440  26.953  0.00  0.00           H  
ATOM   2825  HB2 ASN A 198      19.584  41.175  24.204  0.00  0.00           H  
ATOM   2826  HB3 ASN A 198      18.435  40.937  25.491  0.00  0.00           H  
ATOM   2827 HD21 ASN A 198      19.608  43.254  23.094  0.00  0.00           H  
ATOM   2828 HD22 ASN A 198      18.292  44.400  23.276  0.00  0.00           H  
ATOM   2829  N   PHE A 199      22.063  40.206  26.294  0.00 92.61           N  
ATOM   2830  CA  PHE A 199      22.727  39.012  26.857  0.00 91.24           C  
ATOM   2831  C   PHE A 199      24.080  39.321  27.466  0.00 95.82           C  
ATOM   2832  O   PHE A 199      24.190  39.237  28.682  0.00 94.92           O  
ATOM   2833  CB  PHE A 199      22.913  37.859  25.866  0.00 93.08           C  
ATOM   2834  CG  PHE A 199      23.338  36.513  26.473  0.00 93.89           C  
ATOM   2835  CD1 PHE A 199      22.557  35.872  27.462  0.00 95.73           C  
ATOM   2836  CD2 PHE A 199      24.514  35.874  26.027  0.00 96.70           C  
ATOM   2837  CE1 PHE A 199      22.887  34.583  27.925  0.00 96.32           C  
ATOM   2838  CE2 PHE A 199      24.855  34.590  26.495  0.00 99.27           C  
ATOM   2839  CZ  PHE A 199      24.033  33.935  27.431  0.00 96.24           C  
ATOM   2840  H   PHE A 199      22.612  40.785  25.674  0.00  0.00           H  
ATOM   2841  HA  PHE A 199      22.110  38.634  27.670  0.00  0.00           H  
ATOM   2842  HB2 PHE A 199      22.011  37.752  25.285  0.00  0.00           H  
ATOM   2843  HB3 PHE A 199      23.663  38.131  25.128  0.00  0.00           H  
ATOM   2844  HD1 PHE A 199      21.661  36.346  27.825  0.00  0.00           H  
ATOM   2845  HD2 PHE A 199      25.152  36.357  25.301  0.00  0.00           H  
ATOM   2846  HE1 PHE A 199      22.260  34.093  28.656  0.00  0.00           H  
ATOM   2847  HE2 PHE A 199      25.752  34.108  26.133  0.00  0.00           H  
ATOM   2848  HZ  PHE A 199      24.293  32.947  27.783  0.00  0.00           H  
ATOM   2849  N   TYR A 200      25.112  39.601  26.644  0.00 93.77           N  
ATOM   2850  CA  TYR A 200      26.505  39.687  27.091  0.00 94.38           C  
ATOM   2851  C   TYR A 200      26.743  40.814  28.113  0.00 96.30           C  
ATOM   2852  O   TYR A 200      27.601  40.656  28.974  0.00 95.07           O  
ATOM   2853  CB  TYR A 200      27.491  39.799  25.910  0.00 98.15           C  
ATOM   2854  CG  TYR A 200      27.510  38.609  24.961  0.00101.01           C  
ATOM   2855  CD1 TYR A 200      28.080  37.389  25.384  0.00103.56           C  
ATOM   2856  CD2 TYR A 200      27.011  38.720  23.646  0.00101.99           C  
ATOM   2857  CE1 TYR A 200      28.166  36.298  24.499  0.00105.23           C  
ATOM   2858  CE2 TYR A 200      27.106  37.632  22.756  0.00103.29           C  
ATOM   2859  CZ  TYR A 200      27.693  36.423  23.179  0.00111.33           C  
ATOM   2860  OH  TYR A 200      27.818  35.377  22.313  0.00113.24           O  
ATOM   2861  H   TYR A 200      24.941  39.633  25.648  0.00  0.00           H  
ATOM   2862  HA  TYR A 200      26.741  38.744  27.578  0.00  0.00           H  
ATOM   2863  HB2 TYR A 200      27.362  40.726  25.363  0.00  0.00           H  
ATOM   2864  HB3 TYR A 200      28.503  39.876  26.314  0.00  0.00           H  
ATOM   2865  HD1 TYR A 200      28.470  37.294  26.386  0.00  0.00           H  
ATOM   2866  HD2 TYR A 200      26.589  39.649  23.300  0.00  0.00           H  
ATOM   2867  HE1 TYR A 200      28.611  35.372  24.831  0.00  0.00           H  
ATOM   2868  HE2 TYR A 200      26.745  37.733  21.744  0.00  0.00           H  
ATOM   2869  HH  TYR A 200      27.531  35.573  21.434  0.00  0.00           H  
ATOM   2870  N   LEU A 201      25.948  41.899  28.076  0.00 92.48           N  
ATOM   2871  CA  LEU A 201      25.914  42.960  29.079  0.00 92.17           C  
ATOM   2872  C   LEU A 201      25.228  42.476  30.377  0.00 92.38           C  
ATOM   2873  O   LEU A 201      25.934  42.444  31.386  0.00 91.74           O  
ATOM   2874  CB  LEU A 201      25.260  44.235  28.494  0.00 93.73           C  
ATOM   2875  CG  LEU A 201      25.244  45.456  29.445  0.00 99.78           C  
ATOM   2876  CD1 LEU A 201      26.608  46.164  29.474  0.00102.25           C  
ATOM   2877  CD2 LEU A 201      24.127  46.437  29.065  0.00103.41           C  
ATOM   2878  H   LEU A 201      25.258  41.955  27.336  0.00  0.00           H  
ATOM   2879  HA  LEU A 201      26.949  43.207  29.323  0.00  0.00           H  
ATOM   2880  HB2 LEU A 201      25.786  44.514  27.581  0.00  0.00           H  
ATOM   2881  HB3 LEU A 201      24.250  44.023  28.157  0.00  0.00           H  
ATOM   2882  HG  LEU A 201      25.020  45.134  30.461  0.00  0.00           H  
ATOM   2883 HD11 LEU A 201      26.597  47.007  30.166  0.00  0.00           H  
ATOM   2884 HD12 LEU A 201      27.402  45.491  29.797  0.00  0.00           H  
ATOM   2885 HD13 LEU A 201      26.876  46.551  28.491  0.00  0.00           H  
ATOM   2886 HD21 LEU A 201      24.104  47.290  29.744  0.00  0.00           H  
ATOM   2887 HD22 LEU A 201      24.263  46.821  28.055  0.00  0.00           H  
ATOM   2888 HD23 LEU A 201      23.149  45.956  29.110  0.00  0.00           H  
ATOM   2889  N   PRO A 202      23.930  42.063  30.414  0.00 86.29           N  
ATOM   2890  CA  PRO A 202      23.316  41.541  31.640  0.00 83.86           C  
ATOM   2891  C   PRO A 202      23.995  40.302  32.231  0.00 85.32           C  
ATOM   2892  O   PRO A 202      24.263  40.345  33.421  0.00 84.84           O  
ATOM   2893  CB  PRO A 202      21.821  41.346  31.364  0.00 84.91           C  
ATOM   2894  CG  PRO A 202      21.716  41.310  29.855  0.00 90.46           C  
ATOM   2895  CD  PRO A 202      22.930  42.093  29.344  0.00 87.70           C  
ATOM   2896  HA  PRO A 202      23.397  42.329  32.393  0.00  0.00           H  
ATOM   2897  HB2 PRO A 202      21.397  40.454  31.830  0.00  0.00           H  
ATOM   2898  HB3 PRO A 202      21.264  42.202  31.748  0.00  0.00           H  
ATOM   2899  HG2 PRO A 202      21.788  40.273  29.528  0.00  0.00           H  
ATOM   2900  HG3 PRO A 202      20.770  41.710  29.491  0.00  0.00           H  
ATOM   2901  HD2 PRO A 202      23.287  41.739  28.383  0.00  0.00           H  
ATOM   2902  HD3 PRO A 202      22.613  43.127  29.213  0.00  0.00           H  
ATOM   2903  N   THR A 203      24.344  39.259  31.454  0.00 80.37           N  
ATOM   2904  CA  THR A 203      24.996  38.038  31.952  0.00 79.19           C  
ATOM   2905  C   THR A 203      26.356  38.280  32.643  0.00 83.39           C  
ATOM   2906  O   THR A 203      26.669  37.554  33.581  0.00 82.64           O  
ATOM   2907  CB  THR A 203      25.097  36.955  30.845  0.00 85.88           C  
ATOM   2908  CG2 THR A 203      26.225  37.167  29.825  0.00 86.89           C  
ATOM   2909  OG1 THR A 203      25.337  35.695  31.434  0.00 85.26           O  
ATOM   2910  H   THR A 203      24.141  39.304  30.462  0.00  0.00           H  
ATOM   2911  HA  THR A 203      24.323  37.653  32.719  0.00  0.00           H  
ATOM   2912  HB  THR A 203      24.142  36.896  30.320  0.00  0.00           H  
ATOM   2913  HG1 THR A 203      26.156  35.732  31.906  0.00  0.00           H  
ATOM   2914 HG21 THR A 203      26.035  36.619  28.901  0.00  0.00           H  
ATOM   2915 HG22 THR A 203      26.323  38.222  29.593  0.00  0.00           H  
ATOM   2916 HG23 THR A 203      27.193  36.845  30.211  0.00  0.00           H  
ATOM   2917  N   LEU A 204      27.134  39.300  32.228  0.00 81.05           N  
ATOM   2918  CA  LEU A 204      28.394  39.677  32.880  0.00 81.80           C  
ATOM   2919  C   LEU A 204      28.144  40.449  34.186  0.00 84.75           C  
ATOM   2920  O   LEU A 204      28.843  40.189  35.163  0.00 84.36           O  
ATOM   2921  CB  LEU A 204      29.262  40.551  31.939  0.00 83.94           C  
ATOM   2922  CG  LEU A 204      30.450  39.791  31.303  0.00 89.93           C  
ATOM   2923  CD1 LEU A 204      30.019  38.717  30.292  0.00 89.97           C  
ATOM   2924  CD2 LEU A 204      31.446  40.769  30.662  0.00 94.76           C  
ATOM   2925  H   LEU A 204      26.820  39.868  31.454  0.00  0.00           H  
ATOM   2926  HA  LEU A 204      28.945  38.772  33.141  0.00  0.00           H  
ATOM   2927  HB2 LEU A 204      28.652  41.035  31.179  0.00  0.00           H  
ATOM   2928  HB3 LEU A 204      29.694  41.382  32.501  0.00  0.00           H  
ATOM   2929  HG  LEU A 204      30.984  39.285  32.109  0.00  0.00           H  
ATOM   2930 HD11 LEU A 204      30.873  38.117  29.978  0.00  0.00           H  
ATOM   2931 HD12 LEU A 204      29.284  38.035  30.719  0.00  0.00           H  
ATOM   2932 HD13 LEU A 204      29.588  39.157  29.395  0.00  0.00           H  
ATOM   2933 HD21 LEU A 204      32.307  40.241  30.251  0.00  0.00           H  
ATOM   2934 HD22 LEU A 204      30.981  41.332  29.852  0.00  0.00           H  
ATOM   2935 HD23 LEU A 204      31.822  41.486  31.392  0.00  0.00           H  
ATOM   2936  N   LEU A 205      27.145  41.352  34.229  0.00 80.58           N  
ATOM   2937  CA  LEU A 205      26.742  42.074  35.444  0.00 79.50           C  
ATOM   2938  C   LEU A 205      26.027  41.151  36.455  0.00 80.60           C  
ATOM   2939  O   LEU A 205      26.124  41.381  37.658  0.00 80.22           O  
ATOM   2940  CB  LEU A 205      25.804  43.256  35.089  0.00 80.02           C  
ATOM   2941  CG  LEU A 205      26.516  44.603  34.836  0.00 86.64           C  
ATOM   2942  CD1 LEU A 205      27.124  44.695  33.428  0.00 88.45           C  
ATOM   2943  CD2 LEU A 205      25.557  45.779  35.082  0.00 88.44           C  
ATOM   2944  H   LEU A 205      26.609  41.521  33.389  0.00  0.00           H  
ATOM   2945  HA  LEU A 205      27.634  42.465  35.933  0.00  0.00           H  
ATOM   2946  HB2 LEU A 205      25.155  43.003  34.250  0.00  0.00           H  
ATOM   2947  HB3 LEU A 205      25.133  43.425  35.933  0.00  0.00           H  
ATOM   2948  HG  LEU A 205      27.327  44.703  35.558  0.00  0.00           H  
ATOM   2949 HD11 LEU A 205      27.684  45.622  33.303  0.00  0.00           H  
ATOM   2950 HD12 LEU A 205      27.809  43.871  33.231  0.00  0.00           H  
ATOM   2951 HD13 LEU A 205      26.347  44.679  32.664  0.00  0.00           H  
ATOM   2952 HD21 LEU A 205      26.059  46.734  34.925  0.00  0.00           H  
ATOM   2953 HD22 LEU A 205      24.699  45.738  34.410  0.00  0.00           H  
ATOM   2954 HD23 LEU A 205      25.180  45.775  36.106  0.00  0.00           H  
ATOM   2955  N   MET A 206      25.343  40.100  35.975  0.00 75.58           N  
ATOM   2956  CA  MET A 206      24.622  39.095  36.756  0.00 73.93           C  
ATOM   2957  C   MET A 206      25.624  38.145  37.424  0.00 77.96           C  
ATOM   2958  O   MET A 206      25.454  37.827  38.598  0.00 76.56           O  
ATOM   2959  CB  MET A 206      23.721  38.297  35.788  0.00 75.80           C  
ATOM   2960  CG  MET A 206      22.464  37.663  36.388  0.00 78.40           C  
ATOM   2961  SD  MET A 206      21.263  37.199  35.103  0.00 82.63           S  
ATOM   2962  CE  MET A 206      22.110  35.816  34.290  0.00 79.49           C  
ATOM   2963  H   MET A 206      25.282  40.013  34.968  0.00  0.00           H  
ATOM   2964  HA  MET A 206      24.017  39.600  37.512  0.00  0.00           H  
ATOM   2965  HB2 MET A 206      23.329  38.980  35.049  0.00  0.00           H  
ATOM   2966  HB3 MET A 206      24.297  37.559  35.228  0.00  0.00           H  
ATOM   2967  HG2 MET A 206      22.707  36.799  37.002  0.00  0.00           H  
ATOM   2968  HG3 MET A 206      21.972  38.381  37.044  0.00  0.00           H  
ATOM   2969  HE1 MET A 206      21.488  35.417  33.489  0.00  0.00           H  
ATOM   2970  HE2 MET A 206      23.059  36.128  33.859  0.00  0.00           H  
ATOM   2971  HE3 MET A 206      22.305  35.015  35.000  0.00  0.00           H  
ATOM   2972  N   LEU A 207      26.690  37.753  36.698  0.00 76.09           N  
ATOM   2973  CA  LEU A 207      27.833  36.987  37.200  0.00 76.52           C  
ATOM   2974  C   LEU A 207      28.666  37.803  38.203  0.00 82.22           C  
ATOM   2975  O   LEU A 207      29.100  37.242  39.204  0.00 81.41           O  
ATOM   2976  CB  LEU A 207      28.736  36.542  36.018  0.00 77.81           C  
ATOM   2977  CG  LEU A 207      28.582  35.060  35.608  0.00 82.46           C  
ATOM   2978  CD1 LEU A 207      27.189  34.701  35.066  0.00 81.40           C  
ATOM   2979  CD2 LEU A 207      29.663  34.666  34.590  0.00 87.14           C  
ATOM   2980  H   LEU A 207      26.739  38.055  35.734  0.00  0.00           H  
ATOM   2981  HA  LEU A 207      27.460  36.108  37.728  0.00  0.00           H  
ATOM   2982  HB2 LEU A 207      28.603  37.195  35.157  0.00  0.00           H  
ATOM   2983  HB3 LEU A 207      29.785  36.676  36.290  0.00  0.00           H  
ATOM   2984  HG  LEU A 207      28.747  34.458  36.503  0.00  0.00           H  
ATOM   2985 HD11 LEU A 207      27.076  33.621  34.973  0.00  0.00           H  
ATOM   2986 HD12 LEU A 207      26.395  35.055  35.721  0.00  0.00           H  
ATOM   2987 HD13 LEU A 207      27.021  35.124  34.077  0.00  0.00           H  
ATOM   2988 HD21 LEU A 207      29.595  33.608  34.332  0.00  0.00           H  
ATOM   2989 HD22 LEU A 207      29.566  35.240  33.668  0.00  0.00           H  
ATOM   2990 HD23 LEU A 207      30.664  34.841  34.986  0.00  0.00           H  
ATOM   2991  N   TRP A 208      28.862  39.112  37.959  0.00 80.60           N  
ATOM   2992  CA  TRP A 208      29.575  40.050  38.834  0.00 81.58           C  
ATOM   2993  C   TRP A 208      28.860  40.242  40.185  0.00 82.10           C  
ATOM   2994  O   TRP A 208      29.526  40.293  41.218  0.00 81.98           O  
ATOM   2995  CB  TRP A 208      29.722  41.396  38.089  0.00 82.54           C  
ATOM   2996  CG  TRP A 208      30.283  42.564  38.853  0.00 85.33           C  
ATOM   2997  CD1 TRP A 208      29.592  43.678  39.185  0.00 88.40           C  
ATOM   2998  CD2 TRP A 208      31.638  42.777  39.354  0.00 87.05           C  
ATOM   2999  CE2 TRP A 208      31.678  44.041  40.022  0.00 92.23           C  
ATOM   3000  CE3 TRP A 208      32.848  42.048  39.292  0.00 89.53           C  
ATOM   3001  NE1 TRP A 208      30.395  44.530  39.911  0.00 89.71           N  
ATOM   3002  CZ2 TRP A 208      32.854  44.551  40.600  0.00 93.50           C  
ATOM   3003  CZ3 TRP A 208      34.036  42.554  39.860  0.00 93.01           C  
ATOM   3004  CH2 TRP A 208      34.040  43.801  40.514  0.00 94.64           C  
ATOM   3005  H   TRP A 208      28.494  39.490  37.096  0.00  0.00           H  
ATOM   3006  HA  TRP A 208      30.571  39.649  39.034  0.00  0.00           H  
ATOM   3007  HB2 TRP A 208      30.347  41.254  37.207  0.00  0.00           H  
ATOM   3008  HB3 TRP A 208      28.747  41.701  37.715  0.00  0.00           H  
ATOM   3009  HD1 TRP A 208      28.567  43.863  38.912  0.00  0.00           H  
ATOM   3010  HE1 TRP A 208      30.071  45.423  40.254  0.00  0.00           H  
ATOM   3011  HE3 TRP A 208      32.864  41.090  38.793  0.00  0.00           H  
ATOM   3012  HZ2 TRP A 208      32.849  45.513  41.091  0.00  0.00           H  
ATOM   3013  HZ3 TRP A 208      34.948  41.978  39.796  0.00  0.00           H  
ATOM   3014  HH2 TRP A 208      34.954  44.181  40.947  0.00  0.00           H  
ATOM   3015  N   PHE A 209      27.517  40.311  40.179  0.00 75.86           N  
ATOM   3016  CA  PHE A 209      26.687  40.450  41.377  0.00 74.14           C  
ATOM   3017  C   PHE A 209      26.546  39.110  42.111  0.00 75.64           C  
ATOM   3018  O   PHE A 209      26.544  39.110  43.340  0.00 74.58           O  
ATOM   3019  CB  PHE A 209      25.278  40.959  40.986  0.00 75.40           C  
ATOM   3020  CG  PHE A 209      25.135  42.474  40.894  0.00 78.24           C  
ATOM   3021  CD1 PHE A 209      26.124  43.262  40.270  0.00 83.00           C  
ATOM   3022  CD2 PHE A 209      24.001  43.108  41.444  0.00 80.51           C  
ATOM   3023  CE1 PHE A 209      25.989  44.662  40.195  0.00 85.53           C  
ATOM   3024  CE2 PHE A 209      23.864  44.509  41.371  0.00 84.94           C  
ATOM   3025  CZ  PHE A 209      24.855  45.286  40.744  0.00 84.61           C  
ATOM   3026  H   PHE A 209      27.041  40.275  39.288  0.00  0.00           H  
ATOM   3027  HA  PHE A 209      27.146  41.160  42.069  0.00  0.00           H  
ATOM   3028  HB2 PHE A 209      24.957  40.517  40.041  0.00  0.00           H  
ATOM   3029  HB3 PHE A 209      24.547  40.620  41.724  0.00  0.00           H  
ATOM   3030  HD1 PHE A 209      26.991  42.794  39.838  0.00  0.00           H  
ATOM   3031  HD2 PHE A 209      23.232  42.524  41.928  0.00  0.00           H  
ATOM   3032  HE1 PHE A 209      26.752  45.255  39.714  0.00  0.00           H  
ATOM   3033  HE2 PHE A 209      22.998  44.990  41.802  0.00  0.00           H  
ATOM   3034  HZ  PHE A 209      24.747  46.360  40.688  0.00  0.00           H  
ATOM   3035  N   TYR A 210      26.477  37.977  41.388  0.00 70.84           N  
ATOM   3036  CA  TYR A 210      26.413  36.640  41.978  0.00 69.22           C  
ATOM   3037  C   TYR A 210      27.758  36.209  42.588  0.00 73.42           C  
ATOM   3038  O   TYR A 210      27.759  35.505  43.595  0.00 72.30           O  
ATOM   3039  CB  TYR A 210      25.967  35.609  40.923  0.00 69.82           C  
ATOM   3040  CG  TYR A 210      25.721  34.235  41.523  0.00 70.83           C  
ATOM   3041  CD1 TYR A 210      24.556  34.011  42.284  0.00 71.85           C  
ATOM   3042  CD2 TYR A 210      26.695  33.220  41.416  0.00 72.10           C  
ATOM   3043  CE1 TYR A 210      24.384  32.796  42.971  0.00 72.14           C  
ATOM   3044  CE2 TYR A 210      26.525  32.006  42.109  0.00 72.62           C  
ATOM   3045  CZ  TYR A 210      25.378  31.800  42.899  0.00 79.20           C  
ATOM   3046  OH  TYR A 210      25.241  30.641  43.604  0.00 81.98           O  
ATOM   3047  H   TYR A 210      26.459  38.044  40.379  0.00  0.00           H  
ATOM   3048  HA  TYR A 210      25.669  36.658  42.772  0.00  0.00           H  
ATOM   3049  HB2 TYR A 210      25.036  35.943  40.464  0.00  0.00           H  
ATOM   3050  HB3 TYR A 210      26.698  35.538  40.116  0.00  0.00           H  
ATOM   3051  HD1 TYR A 210      23.812  34.789  42.374  0.00  0.00           H  
ATOM   3052  HD2 TYR A 210      27.595  33.388  40.843  0.00  0.00           H  
ATOM   3053  HE1 TYR A 210      23.498  32.647  43.570  0.00  0.00           H  
ATOM   3054  HE2 TYR A 210      27.288  31.243  42.050  0.00  0.00           H  
ATOM   3055  HH  TYR A 210      24.423  30.596  44.081  0.00  0.00           H  
ATOM   3056  N   ALA A 211      28.892  36.666  42.029  0.00 71.30           N  
ATOM   3057  CA  ALA A 211      30.235  36.455  42.571  0.00 72.15           C  
ATOM   3058  C   ALA A 211      30.461  37.211  43.893  0.00 75.95           C  
ATOM   3059  O   ALA A 211      31.330  36.812  44.666  0.00 76.48           O  
ATOM   3060  CB  ALA A 211      31.272  36.916  41.535  0.00 74.57           C  
ATOM   3061  H   ALA A 211      28.821  37.211  41.179  0.00  0.00           H  
ATOM   3062  HA  ALA A 211      30.373  35.389  42.759  0.00  0.00           H  
ATOM   3063  HB1 ALA A 211      32.289  36.798  41.910  0.00  0.00           H  
ATOM   3064  HB2 ALA A 211      31.198  36.325  40.622  0.00  0.00           H  
ATOM   3065  HB3 ALA A 211      31.137  37.964  41.266  0.00  0.00           H  
ATOM   3066  N   LYS A 212      29.658  38.255  44.172  0.00 71.40           N  
ATOM   3067  CA  LYS A 212      29.632  38.978  45.441  0.00 71.05           C  
ATOM   3068  C   LYS A 212      28.596  38.391  46.423  0.00 73.03           C  
ATOM   3069  O   LYS A 212      28.839  38.453  47.627  0.00 73.21           O  
ATOM   3070  CB  LYS A 212      29.263  40.449  45.184  0.00 74.03           C  
ATOM   3071  CG  LYS A 212      30.378  41.258  44.508  0.00 91.23           C  
ATOM   3072  CD  LYS A 212      29.989  42.735  44.332  0.00102.48           C  
ATOM   3073  CE  LYS A 212      31.118  43.592  43.742  0.00116.60           C  
ATOM   3074  NZ  LYS A 212      32.220  43.773  44.702  0.00126.10           N1+
ATOM   3075  H   LYS A 212      28.974  38.522  43.477  0.00  0.00           H  
ATOM   3076  HA  LYS A 212      30.613  38.940  45.919  0.00  0.00           H  
ATOM   3077  HB2 LYS A 212      28.343  40.523  44.603  0.00  0.00           H  
ATOM   3078  HB3 LYS A 212      29.066  40.922  46.146  0.00  0.00           H  
ATOM   3079  HG2 LYS A 212      31.282  41.183  45.114  0.00  0.00           H  
ATOM   3080  HG3 LYS A 212      30.625  40.824  43.539  0.00  0.00           H  
ATOM   3081  HD2 LYS A 212      29.121  42.793  43.675  0.00  0.00           H  
ATOM   3082  HD3 LYS A 212      29.673  43.157  45.287  0.00  0.00           H  
ATOM   3083  HE2 LYS A 212      31.502  43.138  42.828  0.00  0.00           H  
ATOM   3084  HE3 LYS A 212      30.733  44.576  43.473  0.00  0.00           H  
ATOM   3085  HZ1 LYS A 212      32.625  42.874  44.919  0.00  0.00           H  
ATOM   3086  HZ2 LYS A 212      32.926  44.372  44.297  0.00  0.00           H  
ATOM   3087  HZ3 LYS A 212      31.865  44.196  45.548  0.00  0.00           H  
ATOM   3088  N   ILE A 213      27.485  37.785  45.946  0.00 67.24           N  
ATOM   3089  CA  ILE A 213      26.533  37.014  46.771  0.00 65.02           C  
ATOM   3090  C   ILE A 213      27.227  35.752  47.308  0.00 70.19           C  
ATOM   3091  O   ILE A 213      27.121  35.453  48.496  0.00 69.62           O  
ATOM   3092  CB  ILE A 213      25.248  36.639  45.962  0.00 66.23           C  
ATOM   3093  CG1 ILE A 213      24.407  37.894  45.655  0.00 66.24           C  
ATOM   3094  CG2 ILE A 213      24.355  35.584  46.662  0.00 65.33           C  
ATOM   3095  CD1 ILE A 213      23.312  37.696  44.596  0.00 72.27           C  
ATOM   3096  H   ILE A 213      27.325  37.798  44.948  0.00  0.00           H  
ATOM   3097  HA  ILE A 213      26.240  37.623  47.628  0.00  0.00           H  
ATOM   3098  HB  ILE A 213      25.566  36.204  45.015  0.00  0.00           H  
ATOM   3099 HG12 ILE A 213      23.959  38.259  46.579  0.00  0.00           H  
ATOM   3100 HG13 ILE A 213      25.058  38.688  45.307  0.00  0.00           H  
ATOM   3101 HG21 ILE A 213      23.450  35.373  46.094  0.00  0.00           H  
ATOM   3102 HG22 ILE A 213      24.856  34.623  46.776  0.00  0.00           H  
ATOM   3103 HG23 ILE A 213      24.049  35.921  47.654  0.00  0.00           H  
ATOM   3104 HD11 ILE A 213      22.855  38.649  44.340  0.00  0.00           H  
ATOM   3105 HD12 ILE A 213      23.708  37.270  43.676  0.00  0.00           H  
ATOM   3106 HD13 ILE A 213      22.513  37.048  44.950  0.00  0.00           H  
ATOM   3107  N   TYR A 214      27.967  35.046  46.437  0.00 68.31           N  
ATOM   3108  CA  TYR A 214      28.748  33.861  46.767  0.00 69.12           C  
ATOM   3109  C   TYR A 214      29.944  34.189  47.680  0.00 75.97           C  
ATOM   3110  O   TYR A 214      30.370  33.312  48.418  0.00 75.49           O  
ATOM   3111  CB  TYR A 214      29.231  33.196  45.459  0.00 71.27           C  
ATOM   3112  CG  TYR A 214      29.826  31.811  45.650  0.00 74.04           C  
ATOM   3113  CD1 TYR A 214      28.976  30.689  45.752  0.00 75.60           C  
ATOM   3114  CD2 TYR A 214      31.222  31.641  45.762  0.00 76.26           C  
ATOM   3115  CE1 TYR A 214      29.517  29.409  45.982  0.00 77.66           C  
ATOM   3116  CE2 TYR A 214      31.759  30.360  45.991  0.00 78.08           C  
ATOM   3117  CZ  TYR A 214      30.910  29.245  46.110  0.00 86.12           C  
ATOM   3118  OH  TYR A 214      31.442  28.012  46.349  0.00 89.30           O  
ATOM   3119  H   TYR A 214      27.984  35.353  45.472  0.00  0.00           H  
ATOM   3120  HA  TYR A 214      28.092  33.166  47.294  0.00  0.00           H  
ATOM   3121  HB2 TYR A 214      28.392  33.098  44.768  0.00  0.00           H  
ATOM   3122  HB3 TYR A 214      29.955  33.837  44.953  0.00  0.00           H  
ATOM   3123  HD1 TYR A 214      27.905  30.811  45.671  0.00  0.00           H  
ATOM   3124  HD2 TYR A 214      31.883  32.493  45.689  0.00  0.00           H  
ATOM   3125  HE1 TYR A 214      28.856  28.559  46.070  0.00  0.00           H  
ATOM   3126  HE2 TYR A 214      32.825  30.227  46.077  0.00  0.00           H  
ATOM   3127  HH  TYR A 214      30.790  27.328  46.386  0.00  0.00           H  
ATOM   3128  N   LYS A 215      30.458  35.432  47.689  0.00 75.28           N  
ATOM   3129  CA  LYS A 215      31.515  35.868  48.607  0.00 76.78           C  
ATOM   3130  C   LYS A 215      30.965  36.144  50.026  0.00 81.83           C  
ATOM   3131  O   LYS A 215      31.717  36.029  50.994  0.00 82.90           O  
ATOM   3132  CB  LYS A 215      32.147  37.162  48.045  0.00 80.41           C  
ATOM   3133  CG  LYS A 215      33.447  37.594  48.749  0.00 92.87           C  
ATOM   3134  CD  LYS A 215      33.994  38.927  48.224  0.00101.90           C  
ATOM   3135  CE  LYS A 215      35.227  39.391  49.013  0.00111.43           C  
ATOM   3136  NZ  LYS A 215      35.688  40.715  48.566  0.00120.11           N1+
ATOM   3137  H   LYS A 215      30.067  36.120  47.062  0.00  0.00           H  
ATOM   3138  HA  LYS A 215      32.282  35.092  48.665  0.00  0.00           H  
ATOM   3139  HB2 LYS A 215      32.376  37.020  46.990  0.00  0.00           H  
ATOM   3140  HB3 LYS A 215      31.424  37.977  48.088  0.00  0.00           H  
ATOM   3141  HG2 LYS A 215      33.275  37.703  49.819  0.00  0.00           H  
ATOM   3142  HG3 LYS A 215      34.200  36.813  48.638  0.00  0.00           H  
ATOM   3143  HD2 LYS A 215      34.240  38.831  47.165  0.00  0.00           H  
ATOM   3144  HD3 LYS A 215      33.212  39.685  48.295  0.00  0.00           H  
ATOM   3145  HE2 LYS A 215      34.997  39.447  50.078  0.00  0.00           H  
ATOM   3146  HE3 LYS A 215      36.042  38.675  48.898  0.00  0.00           H  
ATOM   3147  HZ1 LYS A 215      34.948  41.391  48.696  0.00  0.00           H  
ATOM   3148  HZ2 LYS A 215      36.493  40.992  49.111  0.00  0.00           H  
ATOM   3149  HZ3 LYS A 215      35.942  40.674  47.589  0.00  0.00           H  
ATOM   3150  N   ALA A 216      29.673  36.495  50.157  0.00 78.42           N  
ATOM   3151  CA  ALA A 216      29.037  36.901  51.412  0.00 78.73           C  
ATOM   3152  C   ALA A 216      28.570  35.716  52.279  0.00 85.03           C  
ATOM   3153  O   ALA A 216      28.481  35.870  53.497  0.00 85.20           O  
ATOM   3154  CB  ALA A 216      27.795  37.733  51.059  0.00 78.75           C  
ATOM   3155  H   ALA A 216      29.109  36.551  49.320  0.00  0.00           H  
ATOM   3156  HA  ALA A 216      29.728  37.517  51.992  0.00  0.00           H  
ATOM   3157  HB1 ALA A 216      27.305  38.116  51.956  0.00  0.00           H  
ATOM   3158  HB2 ALA A 216      28.060  38.593  50.444  0.00  0.00           H  
ATOM   3159  HB3 ALA A 216      27.061  37.147  50.506  0.00  0.00           H  
ATOM   3160  N   VAL A 217      28.296  34.546  51.675  0.00 83.24           N  
ATOM   3161  CA  VAL A 217      27.816  33.325  52.336  0.00 83.48           C  
ATOM   3162  C   VAL A 217      28.662  32.110  51.923  0.00 90.24           C  
ATOM   3163  O   VAL A 217      28.125  31.067  51.551  0.00 89.77           O  
ATOM   3164  CB  VAL A 217      26.271  33.149  52.220  0.00 86.13           C  
ATOM   3165  CG1 VAL A 217      25.498  34.135  53.112  0.00 85.74           C  
ATOM   3166  CG2 VAL A 217      25.747  33.207  50.773  0.00 85.47           C  
ATOM   3167  H   VAL A 217      28.402  34.504  50.672  0.00  0.00           H  
ATOM   3168  HA  VAL A 217      28.027  33.407  53.403  0.00  0.00           H  
ATOM   3169  HB  VAL A 217      26.025  32.157  52.604  0.00  0.00           H  
ATOM   3170 HG11 VAL A 217      24.426  33.931  53.089  0.00  0.00           H  
ATOM   3171 HG12 VAL A 217      25.821  34.062  54.151  0.00  0.00           H  
ATOM   3172 HG13 VAL A 217      25.644  35.166  52.789  0.00  0.00           H  
ATOM   3173 HG21 VAL A 217      24.691  32.936  50.730  0.00  0.00           H  
ATOM   3174 HG22 VAL A 217      25.837  34.212  50.362  0.00  0.00           H  
ATOM   3175 HG23 VAL A 217      26.286  32.525  50.116  0.00  0.00           H  
ATOM   3176  N   ARG A 218      29.995  32.248  52.019  0.00 89.04           N  
ATOM   3177  CA  ARG A 218      30.980  31.208  51.737  0.00 90.11           C  
ATOM   3178  C   ARG A 218      31.900  31.026  52.943  0.00 95.81           C  
ATOM   3179  O   ARG A 218      32.879  31.750  53.119  0.00 97.72           O  
ATOM   3180  CB  ARG A 218      31.712  31.514  50.419  0.00 90.67           C  
ATOM   3181  CG  ARG A 218      32.920  30.621  50.046  0.00102.78           C  
ATOM   3182  CD  ARG A 218      34.107  31.416  49.468  0.00116.84           C  
ATOM   3183  NE  ARG A 218      34.453  30.986  48.106  0.00126.65           N  
ATOM   3184  CZ  ARG A 218      34.968  31.763  47.135  0.00138.70           C  
ATOM   3185  NH1 ARG A 218      35.191  33.071  47.325  0.00125.33           N  
ATOM   3186  NH2 ARG A 218      35.273  31.218  45.951  0.00124.05           N1+
ATOM   3187  H   ARG A 218      30.354  33.142  52.324  0.00  0.00           H  
ATOM   3188  HA  ARG A 218      30.474  30.255  51.576  0.00  0.00           H  
ATOM   3189  HB2 ARG A 218      30.986  31.384  49.621  0.00  0.00           H  
ATOM   3190  HB3 ARG A 218      31.992  32.568  50.426  0.00  0.00           H  
ATOM   3191  HG2 ARG A 218      33.284  30.057  50.904  0.00  0.00           H  
ATOM   3192  HG3 ARG A 218      32.586  29.857  49.342  0.00  0.00           H  
ATOM   3193  HD2 ARG A 218      33.901  32.485  49.469  0.00  0.00           H  
ATOM   3194  HD3 ARG A 218      34.986  31.281  50.099  0.00  0.00           H  
ATOM   3195  HE  ARG A 218      34.334  30.000  47.920  0.00  0.00           H  
ATOM   3196 HH11 ARG A 218      34.972  33.493  48.215  0.00  0.00           H  
ATOM   3197 HH12 ARG A 218      35.589  33.639  46.591  0.00  0.00           H  
ATOM   3198 HH21 ARG A 218      35.121  30.232  45.789  0.00  0.00           H  
ATOM   3199 HH22 ARG A 218      35.665  31.784  45.212  0.00  0.00           H  
ATOM   3200  N   GLN A 219      31.587  29.981  53.713  0.00 90.42           N  
ATOM   3201  CA  GLN A 219      32.433  29.356  54.709  0.00 89.99           C  
ATOM   3202  C   GLN A 219      32.235  27.846  54.564  0.00 91.31           C  
ATOM   3203  O   GLN A 219      33.121  27.155  54.065  0.00 92.51           O  
ATOM   3204  CB  GLN A 219      32.208  29.959  56.120  0.00 90.43           C  
ATOM   3205  CG  GLN A 219      32.855  29.186  57.291  0.00101.93           C  
ATOM   3206  CD  GLN A 219      34.376  29.066  57.166  0.00117.76           C  
ATOM   3207  NE2 GLN A 219      34.871  27.910  56.723  0.00111.98           N  
ATOM   3208  OE1 GLN A 219      35.100  30.002  57.485  0.00110.23           O  
ATOM   3209  H   GLN A 219      30.752  29.470  53.468  0.00  0.00           H  
ATOM   3210  HA  GLN A 219      33.473  29.547  54.434  0.00  0.00           H  
ATOM   3211  HB2 GLN A 219      32.571  30.988  56.129  0.00  0.00           H  
ATOM   3212  HB3 GLN A 219      31.138  30.030  56.318  0.00  0.00           H  
ATOM   3213  HG2 GLN A 219      32.640  29.711  58.222  0.00  0.00           H  
ATOM   3214  HG3 GLN A 219      32.412  28.199  57.406  0.00  0.00           H  
ATOM   3215 HE21 GLN A 219      34.264  27.153  56.444  0.00  0.00           H  
ATOM   3216 HE22 GLN A 219      35.872  27.819  56.630  0.00  0.00           H  
ATOM   3217  N   HIS A 220      31.068  27.352  55.009  0.00 83.56           N  
ATOM   3218  CA  HIS A 220      30.608  25.960  54.930  0.00 81.21           C  
ATOM   3219  C   HIS A 220      31.258  25.026  55.956  0.00 77.13           C  
ATOM   3220  O   HIS A 220      31.018  23.821  55.931  0.00 77.12           O  
ATOM   3221  CB  HIS A 220      30.527  25.418  53.487  0.00 82.79           C  
ATOM   3222  CG  HIS A 220      29.406  26.069  52.721  0.00 85.42           C  
ATOM   3223  CD2 HIS A 220      29.242  27.359  52.271  0.00 86.57           C  
ATOM   3224  ND1 HIS A 220      28.231  25.412  52.400  0.00 87.25           N  
ATOM   3225  CE1 HIS A 220      27.439  26.297  51.790  0.00 85.94           C  
ATOM   3226  NE2 HIS A 220      27.983  27.504  51.689  0.00 85.22           N  
ATOM   3227  H   HIS A 220      30.414  28.006  55.414  0.00  0.00           H  
ATOM   3228  HA  HIS A 220      29.576  26.007  55.279  0.00  0.00           H  
ATOM   3229  HB2 HIS A 220      31.460  25.558  52.944  0.00  0.00           H  
ATOM   3230  HB3 HIS A 220      30.348  24.342  53.487  0.00  0.00           H  
ATOM   3231  HD1 HIS A 220      28.015  24.445  52.594  0.00  0.00           H  
ATOM   3232  HD2 HIS A 220      29.919  28.194  52.345  0.00  0.00           H  
ATOM   3233  HE1 HIS A 220      26.448  26.057  51.433  0.00  0.00           H  
ATOM   3234  N   CYS A 221      32.042  25.604  56.879  0.00 67.01           N  
ATOM   3235  CA  CYS A 221      32.549  25.019  58.112  0.00 64.64           C  
ATOM   3236  C   CYS A 221      33.609  23.928  57.870  0.00 60.38           C  
ATOM   3237  O   CYS A 221      33.902  23.531  56.742  0.00 59.93           O  
ATOM   3238  CB  CYS A 221      31.369  24.568  59.012  0.00 64.27           C  
ATOM   3239  SG  CYS A 221      31.675  24.970  60.754  0.00 67.56           S  
ATOM   3240  H   CYS A 221      32.180  26.598  56.780  0.00  0.00           H  
ATOM   3241  HA  CYS A 221      33.066  25.846  58.601  0.00  0.00           H  
ATOM   3242  HB2 CYS A 221      30.438  25.064  58.737  0.00  0.00           H  
ATOM   3243  HB3 CYS A 221      31.193  23.498  58.915  0.00  0.00           H  
ATOM   3244  HG  CYS A 221      31.626  26.297  60.606  0.00  0.00           H  
ATOM   3245  N   LEU A 405      26.504  26.995  61.112  0.00 35.54           N  
ATOM   3246  CA  LEU A 405      26.401  28.024  60.082  0.00 37.36           C  
ATOM   3247  C   LEU A 405      25.259  28.988  60.413  0.00 52.26           C  
ATOM   3248  O   LEU A 405      24.221  28.585  60.940  0.00 52.11           O  
ATOM   3249  CB  LEU A 405      26.201  27.382  58.690  0.00 36.26           C  
ATOM   3250  CG  LEU A 405      27.398  26.568  58.154  0.00 40.45           C  
ATOM   3251  CD1 LEU A 405      26.993  25.793  56.891  0.00 40.19           C  
ATOM   3252  CD2 LEU A 405      28.633  27.443  57.883  0.00 42.52           C  
ATOM   3253  H   LEU A 405      25.647  26.515  61.351  0.00  0.00           H  
ATOM   3254  HA  LEU A 405      27.311  28.624  60.070  0.00  0.00           H  
ATOM   3255  HB2 LEU A 405      25.323  26.736  58.733  0.00  0.00           H  
ATOM   3256  HB3 LEU A 405      25.957  28.157  57.961  0.00  0.00           H  
ATOM   3257  HG  LEU A 405      27.684  25.833  58.904  0.00  0.00           H  
ATOM   3258 HD11 LEU A 405      27.801  25.145  56.553  0.00  0.00           H  
ATOM   3259 HD12 LEU A 405      26.126  25.159  57.078  0.00  0.00           H  
ATOM   3260 HD13 LEU A 405      26.743  26.469  56.073  0.00  0.00           H  
ATOM   3261 HD21 LEU A 405      29.456  26.845  57.498  0.00  0.00           H  
ATOM   3262 HD22 LEU A 405      28.417  28.223  57.152  0.00  0.00           H  
ATOM   3263 HD23 LEU A 405      28.999  27.921  58.791  0.00  0.00           H  
ATOM   3264  N   HIE A 406      25.466  30.265  60.067  0.00 57.12           N  
ATOM   3265  CA  HIE A 406      24.492  31.352  60.139  0.00 60.31           C  
ATOM   3266  C   HIE A 406      24.062  31.729  58.714  0.00 69.64           C  
ATOM   3267  O   HIE A 406      24.740  31.385  57.744  0.00 69.77           O  
ATOM   3268  CB  HIE A 406      25.158  32.568  60.813  0.00 62.49           C  
ATOM   3269  CG  HIE A 406      25.694  32.279  62.194  0.00 67.55           C  
ATOM   3270  CD2 HIE A 406      25.027  32.306  63.401  0.00 70.50           C  
ATOM   3271  ND1 HIE A 406      27.018  31.886  62.418  0.00 70.76           N  
ATOM   3272  CE1 HIE A 406      27.098  31.689  63.727  0.00 71.13           C  
ATOM   3273  NE2 HIE A 406      25.948  31.923  64.361  0.00 71.25           N  
ATOM   3274  H   HIE A 406      26.358  30.497  59.657  0.00  0.00           H  
ATOM   3275  HA  HIE A 406      23.613  31.051  60.712  0.00  0.00           H  
ATOM   3276  HB2 HIE A 406      25.974  32.957  60.200  0.00  0.00           H  
ATOM   3277  HB3 HIE A 406      24.434  33.379  60.903  0.00  0.00           H  
ATOM   3278  HD2 HIE A 406      24.003  32.547  63.645  0.00  0.00           H  
ATOM   3279  HE1 HIE A 406      28.001  31.372  64.228  0.00  0.00           H  
ATOM   3280  HE2 HIE A 406      25.782  31.833  65.353  0.00  0.00           H  
ATOM   3281  N   MET A 407      22.922  32.431  58.593  0.00 70.20           N  
ATOM   3282  CA  MET A 407      22.344  32.940  57.340  0.00 71.85           C  
ATOM   3283  C   MET A 407      21.852  31.803  56.423  0.00 76.60           C  
ATOM   3284  O   MET A 407      21.927  31.937  55.203  0.00 76.34           O  
ATOM   3285  CB  MET A 407      23.302  33.906  56.590  0.00 75.44           C  
ATOM   3286  CG  MET A 407      23.869  35.063  57.420  0.00 81.14           C  
ATOM   3287  SD  MET A 407      25.056  36.058  56.478  0.00 87.23           S  
ATOM   3288  CE  MET A 407      25.819  36.984  57.833  0.00 85.01           C  
ATOM   3289  H   MET A 407      22.431  32.670  59.442  0.00  0.00           H  
ATOM   3290  HA  MET A 407      21.456  33.506  57.623  0.00  0.00           H  
ATOM   3291  HB2 MET A 407      24.134  33.345  56.163  0.00  0.00           H  
ATOM   3292  HB3 MET A 407      22.778  34.340  55.738  0.00  0.00           H  
ATOM   3293  HG2 MET A 407      23.067  35.710  57.775  0.00  0.00           H  
ATOM   3294  HG3 MET A 407      24.385  34.679  58.300  0.00  0.00           H  
ATOM   3295  HE1 MET A 407      26.585  37.656  57.445  0.00  0.00           H  
ATOM   3296  HE2 MET A 407      25.070  37.577  58.358  0.00  0.00           H  
ATOM   3297  HE3 MET A 407      26.287  36.303  58.544  0.00  0.00           H  
ATOM   3298  N   ASN A 408      21.402  30.664  56.988  0.00 74.04           N  
ATOM   3299  CA  ASN A 408      21.040  29.455  56.236  0.00 74.70           C  
ATOM   3300  C   ASN A 408      19.863  29.620  55.254  0.00 79.57           C  
ATOM   3301  O   ASN A 408      19.771  28.830  54.317  0.00 78.93           O  
ATOM   3302  CB  ASN A 408      20.789  28.251  57.176  0.00 77.07           C  
ATOM   3303  CG  ASN A 408      22.069  27.673  57.792  0.00103.99           C  
ATOM   3304  ND2 ASN A 408      22.054  27.441  59.105  0.00 96.34           N  
ATOM   3305  OD1 ASN A 408      23.063  27.457  57.100  0.00 99.52           O  
ATOM   3306  H   ASN A 408      21.383  30.609  57.996  0.00  0.00           H  
ATOM   3307  HA  ASN A 408      21.903  29.216  55.616  0.00  0.00           H  
ATOM   3308  HB2 ASN A 408      20.086  28.533  57.962  0.00  0.00           H  
ATOM   3309  HB3 ASN A 408      20.317  27.432  56.631  0.00  0.00           H  
ATOM   3310 HD21 ASN A 408      21.219  27.621  59.640  0.00  0.00           H  
ATOM   3311 HD22 ASN A 408      22.873  27.065  59.566  0.00  0.00           H  
ATOM   3312  N   ARG A 409      19.011  30.650  55.415  0.00 76.45           N  
ATOM   3313  CA  ARG A 409      17.947  30.994  54.467  0.00 76.01           C  
ATOM   3314  C   ARG A 409      18.498  31.733  53.234  0.00 77.20           C  
ATOM   3315  O   ARG A 409      18.046  31.446  52.126  0.00 76.88           O  
ATOM   3316  CB  ARG A 409      16.897  31.892  55.153  0.00 78.99           C  
ATOM   3317  CG  ARG A 409      16.038  31.135  56.178  0.00 95.96           C  
ATOM   3318  CD  ARG A 409      14.890  31.993  56.727  0.00114.78           C  
ATOM   3319  NE  ARG A 409      14.046  31.219  57.649  0.00132.66           N  
ATOM   3320  CZ  ARG A 409      14.005  31.333  58.988  0.00152.76           C  
ATOM   3321  NH1 ARG A 409      14.789  32.200  59.646  0.00142.56           N  
ATOM   3322  NH2 ARG A 409      13.165  30.556  59.683  0.00141.53           N1+
ATOM   3323  H   ARG A 409      19.158  31.274  56.196  0.00  0.00           H  
ATOM   3324  HA  ARG A 409      17.460  30.080  54.121  0.00  0.00           H  
ATOM   3325  HB2 ARG A 409      17.381  32.746  55.630  0.00  0.00           H  
ATOM   3326  HB3 ARG A 409      16.230  32.308  54.396  0.00  0.00           H  
ATOM   3327  HG2 ARG A 409      15.625  30.238  55.715  0.00  0.00           H  
ATOM   3328  HG3 ARG A 409      16.664  30.794  57.003  0.00  0.00           H  
ATOM   3329  HD2 ARG A 409      15.276  32.894  57.205  0.00  0.00           H  
ATOM   3330  HD3 ARG A 409      14.259  32.331  55.904  0.00  0.00           H  
ATOM   3331  HE  ARG A 409      13.444  30.535  57.212  0.00  0.00           H  
ATOM   3332 HH11 ARG A 409      15.430  32.787  59.134  0.00  0.00           H  
ATOM   3333 HH12 ARG A 409      14.748  32.273  60.652  0.00  0.00           H  
ATOM   3334 HH21 ARG A 409      12.570  29.892  59.208  0.00  0.00           H  
ATOM   3335 HH22 ARG A 409      13.121  30.623  60.690  0.00  0.00           H  
ATOM   3336  N   GLU A 410      19.493  32.628  53.400  0.00 72.30           N  
ATOM   3337  CA  GLU A 410      20.197  33.289  52.294  0.00 71.38           C  
ATOM   3338  C   GLU A 410      21.134  32.307  51.571  0.00 73.00           C  
ATOM   3339  O   GLU A 410      21.294  32.412  50.359  0.00 72.25           O  
ATOM   3340  CB  GLU A 410      21.067  34.460  52.807  0.00 73.16           C  
ATOM   3341  CG  GLU A 410      20.283  35.686  53.320  0.00 87.34           C  
ATOM   3342  CD  GLU A 410      20.241  35.781  54.845  0.00118.36           C  
ATOM   3343  OE1 GLU A 410      20.732  36.808  55.362  0.00122.72           O  
ATOM   3344  OE2 GLU A 410      19.729  34.824  55.469  0.00113.37           O1-
ATOM   3345  H   GLU A 410      19.802  32.850  54.337  0.00  0.00           H  
ATOM   3346  HA  GLU A 410      19.470  33.670  51.575  0.00  0.00           H  
ATOM   3347  HB2 GLU A 410      21.772  34.108  53.562  0.00  0.00           H  
ATOM   3348  HB3 GLU A 410      21.695  34.807  51.985  0.00  0.00           H  
ATOM   3349  HG2 GLU A 410      20.751  36.596  52.943  0.00  0.00           H  
ATOM   3350  HG3 GLU A 410      19.264  35.692  52.932  0.00  0.00           H  
ATOM   3351  N   ARG A 411      21.719  31.343  52.302  0.00 68.29           N  
ATOM   3352  CA  ARG A 411      22.617  30.301  51.806  0.00 67.85           C  
ATOM   3353  C   ARG A 411      21.863  29.294  50.912  0.00 71.29           C  
ATOM   3354  O   ARG A 411      22.402  28.866  49.892  0.00 70.83           O  
ATOM   3355  CB  ARG A 411      23.213  29.595  53.041  0.00 68.37           C  
ATOM   3356  CG  ARG A 411      24.435  28.699  52.779  0.00 77.21           C  
ATOM   3357  CD  ARG A 411      24.991  28.069  54.071  0.00 81.67           C  
ATOM   3358  NE  ARG A 411      25.426  29.091  55.037  0.00 89.01           N  
ATOM   3359  CZ  ARG A 411      26.609  29.728  55.046  0.00108.94           C  
ATOM   3360  NH1 ARG A 411      27.564  29.450  54.150  0.00 96.26           N  
ATOM   3361  NH2 ARG A 411      26.839  30.676  55.960  0.00 99.50           N1+
ATOM   3362  H   ARG A 411      21.547  31.355  53.300  0.00  0.00           H  
ATOM   3363  HA  ARG A 411      23.414  30.773  51.230  0.00  0.00           H  
ATOM   3364  HB2 ARG A 411      23.502  30.359  53.763  0.00  0.00           H  
ATOM   3365  HB3 ARG A 411      22.440  28.997  53.521  0.00  0.00           H  
ATOM   3366  HG2 ARG A 411      24.170  27.904  52.082  0.00  0.00           H  
ATOM   3367  HG3 ARG A 411      25.216  29.284  52.291  0.00  0.00           H  
ATOM   3368  HD2 ARG A 411      24.224  27.454  54.543  0.00  0.00           H  
ATOM   3369  HD3 ARG A 411      25.822  27.401  53.848  0.00  0.00           H  
ATOM   3370  HE  ARG A 411      24.739  29.349  55.734  0.00  0.00           H  
ATOM   3371 HH11 ARG A 411      27.404  28.755  53.431  0.00  0.00           H  
ATOM   3372 HH12 ARG A 411      28.422  29.980  54.133  0.00  0.00           H  
ATOM   3373 HH21 ARG A 411      26.114  30.924  56.628  0.00  0.00           H  
ATOM   3374 HH22 ARG A 411      27.716  31.174  55.980  0.00  0.00           H  
ATOM   3375  N   LYS A 412      20.603  28.973  51.264  0.00 68.15           N  
ATOM   3376  CA  LYS A 412      19.689  28.139  50.481  0.00 68.62           C  
ATOM   3377  C   LYS A 412      19.172  28.873  49.230  0.00 72.17           C  
ATOM   3378  O   LYS A 412      19.084  28.266  48.163  0.00 72.38           O  
ATOM   3379  CB  LYS A 412      18.472  27.737  51.359  0.00 71.80           C  
ATOM   3380  CG  LYS A 412      18.450  26.251  51.775  0.00 92.79           C  
ATOM   3381  CD  LYS A 412      17.130  25.562  51.396  0.00107.63           C  
ATOM   3382  CE  LYS A 412      17.150  24.047  51.636  0.00117.31           C  
ATOM   3383  NZ  LYS A 412      15.916  23.417  51.141  0.00120.01           N1+
ATOM   3384  H   LYS A 412      20.241  29.365  52.122  0.00  0.00           H  
ATOM   3385  HA  LYS A 412      20.230  27.257  50.135  0.00  0.00           H  
ATOM   3386  HB2 LYS A 412      18.405  28.365  52.246  0.00  0.00           H  
ATOM   3387  HB3 LYS A 412      17.538  27.956  50.837  0.00  0.00           H  
ATOM   3388  HG2 LYS A 412      19.273  25.707  51.311  0.00  0.00           H  
ATOM   3389  HG3 LYS A 412      18.614  26.171  52.850  0.00  0.00           H  
ATOM   3390  HD2 LYS A 412      16.307  26.016  51.949  0.00  0.00           H  
ATOM   3391  HD3 LYS A 412      16.930  25.747  50.340  0.00  0.00           H  
ATOM   3392  HE2 LYS A 412      17.997  23.589  51.123  0.00  0.00           H  
ATOM   3393  HE3 LYS A 412      17.260  23.831  52.699  0.00  0.00           H  
ATOM   3394  HZ1 LYS A 412      15.839  23.551  50.141  0.00  0.00           H  
ATOM   3395  HZ2 LYS A 412      15.925  22.428  51.357  0.00  0.00           H  
ATOM   3396  HZ3 LYS A 412      15.119  23.826  51.605  0.00  0.00           H  
ATOM   3397  N   ALA A 413      18.845  30.172  49.357  0.00 67.61           N  
ATOM   3398  CA  ALA A 413      18.328  31.015  48.276  0.00 67.10           C  
ATOM   3399  C   ALA A 413      19.414  31.412  47.259  0.00 69.04           C  
ATOM   3400  O   ALA A 413      19.091  31.645  46.095  0.00 68.49           O  
ATOM   3401  CB  ALA A 413      17.743  32.294  48.893  0.00 67.88           C  
ATOM   3402  H   ALA A 413      18.934  30.599  50.270  0.00  0.00           H  
ATOM   3403  HA  ALA A 413      17.537  30.478  47.750  0.00  0.00           H  
ATOM   3404  HB1 ALA A 413      17.325  32.949  48.128  0.00  0.00           H  
ATOM   3405  HB2 ALA A 413      16.937  32.056  49.588  0.00  0.00           H  
ATOM   3406  HB3 ALA A 413      18.496  32.861  49.441  0.00  0.00           H  
ATOM   3407  N   ALA A 414      20.691  31.441  47.679  0.00 64.53           N  
ATOM   3408  CA  ALA A 414      21.859  31.671  46.829  0.00 64.18           C  
ATOM   3409  C   ALA A 414      22.198  30.424  46.000  0.00 68.60           C  
ATOM   3410  O   ALA A 414      22.634  30.563  44.858  0.00 68.48           O  
ATOM   3411  CB  ALA A 414      23.069  32.004  47.718  0.00 65.00           C  
ATOM   3412  H   ALA A 414      20.868  31.282  48.662  0.00  0.00           H  
ATOM   3413  HA  ALA A 414      21.666  32.509  46.156  0.00  0.00           H  
ATOM   3414  HB1 ALA A 414      23.975  32.132  47.125  0.00  0.00           H  
ATOM   3415  HB2 ALA A 414      22.909  32.937  48.259  0.00  0.00           H  
ATOM   3416  HB3 ALA A 414      23.261  31.223  48.455  0.00  0.00           H  
ATOM   3417  N   LYS A 415      21.951  29.216  46.540  0.00 65.35           N  
ATOM   3418  CA  LYS A 415      22.078  27.945  45.826  0.00 65.92           C  
ATOM   3419  C   LYS A 415      20.965  27.792  44.772  0.00 69.85           C  
ATOM   3420  O   LYS A 415      21.247  27.272  43.696  0.00 69.76           O  
ATOM   3421  CB  LYS A 415      22.037  26.788  46.851  0.00 69.05           C  
ATOM   3422  CG  LYS A 415      22.279  25.379  46.263  0.00 88.37           C  
ATOM   3423  CD  LYS A 415      21.017  24.499  46.256  0.00100.05           C  
ATOM   3424  CE  LYS A 415      21.254  23.132  45.600  0.00110.63           C  
ATOM   3425  NZ  LYS A 415      20.014  22.339  45.538  0.00117.67           N1+
ATOM   3426  H   LYS A 415      21.601  29.180  47.488  0.00  0.00           H  
ATOM   3427  HA  LYS A 415      23.043  27.929  45.317  0.00  0.00           H  
ATOM   3428  HB2 LYS A 415      22.813  26.975  47.595  0.00  0.00           H  
ATOM   3429  HB3 LYS A 415      21.102  26.804  47.412  0.00  0.00           H  
ATOM   3430  HG2 LYS A 415      22.692  25.455  45.255  0.00  0.00           H  
ATOM   3431  HG3 LYS A 415      23.046  24.878  46.854  0.00  0.00           H  
ATOM   3432  HD2 LYS A 415      20.666  24.360  47.279  0.00  0.00           H  
ATOM   3433  HD3 LYS A 415      20.219  25.020  45.725  0.00  0.00           H  
ATOM   3434  HE2 LYS A 415      21.632  23.262  44.587  0.00  0.00           H  
ATOM   3435  HE3 LYS A 415      22.009  22.570  46.150  0.00  0.00           H  
ATOM   3436  HZ1 LYS A 415      19.313  22.845  45.014  0.00  0.00           H  
ATOM   3437  HZ2 LYS A 415      20.199  21.458  45.079  0.00  0.00           H  
ATOM   3438  HZ3 LYS A 415      19.673  22.161  46.472  0.00  0.00           H  
ATOM   3439  N   GLN A 416      19.740  28.287  45.046  0.00 66.27           N  
ATOM   3440  CA  GLN A 416      18.614  28.310  44.105  0.00 66.46           C  
ATOM   3441  C   GLN A 416      18.856  29.304  42.957  0.00 70.26           C  
ATOM   3442  O   GLN A 416      18.621  28.950  41.803  0.00 70.61           O  
ATOM   3443  CB  GLN A 416      17.310  28.691  44.843  0.00 67.77           C  
ATOM   3444  CG  GLN A 416      16.041  28.567  43.959  0.00 83.05           C  
ATOM   3445  CD  GLN A 416      14.831  29.324  44.503  0.00101.60           C  
ATOM   3446  NE2 GLN A 416      13.658  28.690  44.478  0.00 90.08           N  
ATOM   3447  OE1 GLN A 416      14.945  30.477  44.916  0.00 98.75           O  
ATOM   3448  H   GLN A 416      19.589  28.695  45.958  0.00  0.00           H  
ATOM   3449  HA  GLN A 416      18.502  27.312  43.682  0.00  0.00           H  
ATOM   3450  HB2 GLN A 416      17.185  28.060  45.724  0.00  0.00           H  
ATOM   3451  HB3 GLN A 416      17.406  29.707  45.229  0.00  0.00           H  
ATOM   3452  HG2 GLN A 416      16.206  28.982  42.966  0.00  0.00           H  
ATOM   3453  HG3 GLN A 416      15.796  27.519  43.798  0.00  0.00           H  
ATOM   3454 HE21 GLN A 416      13.596  27.749  44.118  0.00  0.00           H  
ATOM   3455 HE22 GLN A 416      12.828  29.165  44.805  0.00  0.00           H  
ATOM   3456  N   LEU A 417      19.340  30.522  43.266  0.00 66.20           N  
ATOM   3457  CA  LEU A 417      19.698  31.562  42.296  0.00 66.13           C  
ATOM   3458  C   LEU A 417      20.838  31.102  41.376  0.00 71.90           C  
ATOM   3459  O   LEU A 417      20.774  31.335  40.171  0.00 71.94           O  
ATOM   3460  CB  LEU A 417      20.082  32.856  43.053  0.00 65.53           C  
ATOM   3461  CG  LEU A 417      20.640  34.021  42.196  0.00 70.34           C  
ATOM   3462  CD1 LEU A 417      19.650  34.507  41.125  0.00 70.45           C  
ATOM   3463  CD2 LEU A 417      21.066  35.185  43.097  0.00 72.73           C  
ATOM   3464  H   LEU A 417      19.493  30.736  44.242  0.00  0.00           H  
ATOM   3465  HA  LEU A 417      18.819  31.760  41.679  0.00  0.00           H  
ATOM   3466  HB2 LEU A 417      19.211  33.209  43.608  0.00  0.00           H  
ATOM   3467  HB3 LEU A 417      20.827  32.605  43.810  0.00  0.00           H  
ATOM   3468  HG  LEU A 417      21.543  33.688  41.684  0.00  0.00           H  
ATOM   3469 HD11 LEU A 417      20.079  35.319  40.537  0.00  0.00           H  
ATOM   3470 HD12 LEU A 417      19.381  33.715  40.427  0.00  0.00           H  
ATOM   3471 HD13 LEU A 417      18.734  34.877  41.581  0.00  0.00           H  
ATOM   3472 HD21 LEU A 417      21.540  35.979  42.521  0.00  0.00           H  
ATOM   3473 HD22 LEU A 417      20.207  35.610  43.612  0.00  0.00           H  
ATOM   3474 HD23 LEU A 417      21.781  34.860  43.854  0.00  0.00           H  
ATOM   3475  N   GLY A 418      21.840  30.406  41.938  0.00 68.99           N  
ATOM   3476  CA  GLY A 418      22.945  29.799  41.208  0.00 69.72           C  
ATOM   3477  C   GLY A 418      22.512  28.659  40.281  0.00 74.62           C  
ATOM   3478  O   GLY A 418      23.119  28.489  39.230  0.00 74.81           O  
ATOM   3479  H   GLY A 418      21.822  30.269  42.940  0.00  0.00           H  
ATOM   3480  HA2 GLY A 418      23.475  30.564  40.639  0.00  0.00           H  
ATOM   3481  HA3 GLY A 418      23.650  29.387  41.928  0.00  0.00           H  
ATOM   3482  N   PHE A 419      21.445  27.925  40.640  0.00 72.01           N  
ATOM   3483  CA  PHE A 419      20.856  26.839  39.855  0.00 73.53           C  
ATOM   3484  C   PHE A 419      20.017  27.384  38.682  0.00 76.89           C  
ATOM   3485  O   PHE A 419      20.085  26.834  37.585  0.00 77.16           O  
ATOM   3486  CB  PHE A 419      19.949  25.992  40.779  0.00 76.34           C  
ATOM   3487  CG  PHE A 419      20.195  24.497  40.713  0.00 80.39           C  
ATOM   3488  CD1 PHE A 419      19.727  23.746  39.616  0.00 85.31           C  
ATOM   3489  CD2 PHE A 419      20.885  23.850  41.759  0.00 83.97           C  
ATOM   3490  CE1 PHE A 419      19.928  22.352  39.577  0.00 88.36           C  
ATOM   3491  CE2 PHE A 419      21.088  22.456  41.719  0.00 88.75           C  
ATOM   3492  CZ  PHE A 419      20.605  21.707  40.630  0.00 88.15           C  
ATOM   3493  H   PHE A 419      21.006  28.136  41.526  0.00  0.00           H  
ATOM   3494  HA  PHE A 419      21.663  26.219  39.460  0.00  0.00           H  
ATOM   3495  HB2 PHE A 419      20.064  26.292  41.816  0.00  0.00           H  
ATOM   3496  HB3 PHE A 419      18.894  26.175  40.587  0.00  0.00           H  
ATOM   3497  HD1 PHE A 419      19.209  24.238  38.806  0.00  0.00           H  
ATOM   3498  HD2 PHE A 419      21.254  24.424  42.596  0.00  0.00           H  
ATOM   3499  HE1 PHE A 419      19.566  21.778  38.737  0.00  0.00           H  
ATOM   3500  HE2 PHE A 419      21.614  21.961  42.521  0.00  0.00           H  
ATOM   3501  HZ  PHE A 419      20.758  20.638  40.598  0.00  0.00           H  
ATOM   3502  N   ILE A 420      19.259  28.475  38.908  0.00 72.41           N  
ATOM   3503  CA  ILE A 420      18.473  29.210  37.908  0.00 71.77           C  
ATOM   3504  C   ILE A 420      19.399  29.888  36.881  0.00 77.16           C  
ATOM   3505  O   ILE A 420      19.142  29.795  35.681  0.00 76.96           O  
ATOM   3506  CB  ILE A 420      17.539  30.231  38.636  0.00 73.23           C  
ATOM   3507  CG1 ILE A 420      16.365  29.486  39.319  0.00 73.24           C  
ATOM   3508  CG2 ILE A 420      16.996  31.360  37.727  0.00 73.29           C  
ATOM   3509  CD1 ILE A 420      15.564  30.338  40.315  0.00 74.26           C  
ATOM   3510  H   ILE A 420      19.250  28.847  39.849  0.00  0.00           H  
ATOM   3511  HA  ILE A 420      17.853  28.496  37.362  0.00  0.00           H  
ATOM   3512  HB  ILE A 420      18.124  30.717  39.417  0.00  0.00           H  
ATOM   3513 HG12 ILE A 420      15.691  29.084  38.562  0.00  0.00           H  
ATOM   3514 HG13 ILE A 420      16.747  28.621  39.860  0.00  0.00           H  
ATOM   3515 HG21 ILE A 420      16.339  32.038  38.270  0.00  0.00           H  
ATOM   3516 HG22 ILE A 420      17.794  31.986  37.329  0.00  0.00           H  
ATOM   3517 HG23 ILE A 420      16.432  30.957  36.885  0.00  0.00           H  
ATOM   3518 HD11 ILE A 420      14.839  29.723  40.850  0.00  0.00           H  
ATOM   3519 HD12 ILE A 420      16.217  30.796  41.058  0.00  0.00           H  
ATOM   3520 HD13 ILE A 420      15.005  31.131  39.819  0.00  0.00           H  
ATOM   3521  N   MET A 421      20.484  30.533  37.346  0.00 75.53           N  
ATOM   3522  CA  MET A 421      21.500  31.162  36.504  0.00 76.90           C  
ATOM   3523  C   MET A 421      22.293  30.113  35.710  0.00 82.61           C  
ATOM   3524  O   MET A 421      22.475  30.292  34.509  0.00 83.33           O  
ATOM   3525  CB  MET A 421      22.465  31.993  37.372  0.00 79.47           C  
ATOM   3526  CG  MET A 421      21.898  33.369  37.755  0.00 83.68           C  
ATOM   3527  SD  MET A 421      22.991  34.394  38.778  0.00 89.04           S  
ATOM   3528  CE  MET A 421      24.418  34.576  37.672  0.00 87.25           C  
ATOM   3529  H   MET A 421      20.620  30.581  38.348  0.00  0.00           H  
ATOM   3530  HA  MET A 421      21.006  31.818  35.784  0.00  0.00           H  
ATOM   3531  HB2 MET A 421      22.751  31.438  38.267  0.00  0.00           H  
ATOM   3532  HB3 MET A 421      23.387  32.154  36.814  0.00  0.00           H  
ATOM   3533  HG2 MET A 421      21.648  33.931  36.858  0.00  0.00           H  
ATOM   3534  HG3 MET A 421      20.962  33.243  38.299  0.00  0.00           H  
ATOM   3535  HE1 MET A 421      25.137  35.270  38.101  0.00  0.00           H  
ATOM   3536  HE2 MET A 421      24.929  33.625  37.536  0.00  0.00           H  
ATOM   3537  HE3 MET A 421      24.112  34.952  36.697  0.00  0.00           H  
ATOM   3538  N   ALA A 422      22.701  29.001  36.349  0.00 79.87           N  
ATOM   3539  CA  ALA A 422      23.398  27.882  35.709  0.00 81.35           C  
ATOM   3540  C   ALA A 422      22.566  27.200  34.616  0.00 86.76           C  
ATOM   3541  O   ALA A 422      23.144  26.759  33.629  0.00 87.74           O  
ATOM   3542  CB  ALA A 422      23.810  26.839  36.758  0.00 82.44           C  
ATOM   3543  H   ALA A 422      22.519  28.919  37.341  0.00  0.00           H  
ATOM   3544  HA  ALA A 422      24.303  28.276  35.243  0.00  0.00           H  
ATOM   3545  HB1 ALA A 422      24.276  25.970  36.291  0.00  0.00           H  
ATOM   3546  HB2 ALA A 422      24.540  27.251  37.454  0.00  0.00           H  
ATOM   3547  HB3 ALA A 422      22.953  26.484  37.332  0.00  0.00           H  
ATOM   3548  N   ALA A 423      21.229  27.164  34.757  0.00 83.32           N  
ATOM   3549  CA  ALA A 423      20.308  26.650  33.747  0.00 84.18           C  
ATOM   3550  C   ALA A 423      20.170  27.624  32.566  0.00 88.71           C  
ATOM   3551  O   ALA A 423      20.191  27.173  31.423  0.00 89.85           O  
ATOM   3552  CB  ALA A 423      18.926  26.440  34.391  0.00 84.57           C  
ATOM   3553  H   ALA A 423      20.825  27.531  35.608  0.00  0.00           H  
ATOM   3554  HA  ALA A 423      20.674  25.690  33.378  0.00  0.00           H  
ATOM   3555  HB1 ALA A 423      18.208  26.042  33.673  0.00  0.00           H  
ATOM   3556  HB2 ALA A 423      18.986  25.727  35.214  0.00  0.00           H  
ATOM   3557  HB3 ALA A 423      18.513  27.365  34.792  0.00  0.00           H  
ATOM   3558  N   PHE A 424      20.055  28.942  32.828  0.00 84.51           N  
ATOM   3559  CA  PHE A 424      19.852  29.977  31.808  0.00 84.74           C  
ATOM   3560  C   PHE A 424      21.068  30.148  30.886  0.00 90.30           C  
ATOM   3561  O   PHE A 424      20.886  30.336  29.686  0.00 90.33           O  
ATOM   3562  CB  PHE A 424      19.491  31.327  32.471  0.00 85.43           C  
ATOM   3563  CG  PHE A 424      18.762  32.275  31.528  0.00 87.16           C  
ATOM   3564  CD1 PHE A 424      17.362  32.178  31.402  0.00 90.33           C  
ATOM   3565  CD2 PHE A 424      19.466  33.202  30.730  0.00 89.61           C  
ATOM   3566  CE1 PHE A 424      16.675  32.960  30.456  0.00 91.63           C  
ATOM   3567  CE2 PHE A 424      18.776  33.989  29.786  0.00 92.82           C  
ATOM   3568  CZ  PHE A 424      17.381  33.868  29.646  0.00 90.97           C  
ATOM   3569  H   PHE A 424      20.050  29.237  33.795  0.00  0.00           H  
ATOM   3570  HA  PHE A 424      19.013  29.667  31.186  0.00  0.00           H  
ATOM   3571  HB2 PHE A 424      18.836  31.153  33.326  0.00  0.00           H  
ATOM   3572  HB3 PHE A 424      20.377  31.817  32.879  0.00  0.00           H  
ATOM   3573  HD1 PHE A 424      16.816  31.482  32.019  0.00  0.00           H  
ATOM   3574  HD2 PHE A 424      20.540  33.285  30.809  0.00  0.00           H  
ATOM   3575  HE1 PHE A 424      15.611  32.843  30.339  0.00  0.00           H  
ATOM   3576  HE2 PHE A 424      19.319  34.664  29.143  0.00  0.00           H  
ATOM   3577  HZ  PHE A 424      16.855  34.459  28.910  0.00  0.00           H  
ATOM   3578  N   ILE A 425      22.296  30.047  31.422  0.00 87.74           N  
ATOM   3579  CA  ILE A 425      23.520  30.156  30.628  0.00 88.89           C  
ATOM   3580  C   ILE A 425      23.797  28.828  29.899  0.00 97.47           C  
ATOM   3581  O   ILE A 425      24.184  28.874  28.738  0.00 98.42           O  
ATOM   3582  CB  ILE A 425      24.715  30.591  31.529  0.00 91.12           C  
ATOM   3583  CG1 ILE A 425      24.450  31.909  32.306  0.00 89.68           C  
ATOM   3584  CG2 ILE A 425      26.036  30.724  30.744  0.00 93.09           C  
ATOM   3585  CD1 ILE A 425      23.738  33.021  31.521  0.00 95.08           C  
ATOM   3586  H   ILE A 425      22.385  29.897  32.419  0.00  0.00           H  
ATOM   3587  HA  ILE A 425      23.382  30.915  29.855  0.00  0.00           H  
ATOM   3588  HB  ILE A 425      24.874  29.813  32.278  0.00  0.00           H  
ATOM   3589 HG12 ILE A 425      23.851  31.705  33.184  0.00  0.00           H  
ATOM   3590 HG13 ILE A 425      25.389  32.298  32.702  0.00  0.00           H  
ATOM   3591 HG21 ILE A 425      26.852  31.040  31.394  0.00  0.00           H  
ATOM   3592 HG22 ILE A 425      26.347  29.782  30.291  0.00  0.00           H  
ATOM   3593 HG23 ILE A 425      25.943  31.462  29.948  0.00  0.00           H  
ATOM   3594 HD11 ILE A 425      23.608  33.901  32.149  0.00  0.00           H  
ATOM   3595 HD12 ILE A 425      24.303  33.311  30.635  0.00  0.00           H  
ATOM   3596 HD13 ILE A 425      22.742  32.725  31.201  0.00  0.00           H  
ATOM   3597  N   LEU A 426      23.538  27.659  30.512  0.00 96.09           N  
ATOM   3598  CA  LEU A 426      23.729  26.337  29.896  0.00 98.24           C  
ATOM   3599  C   LEU A 426      22.782  26.079  28.702  0.00104.69           C  
ATOM   3600  O   LEU A 426      23.146  25.343  27.786  0.00105.90           O  
ATOM   3601  CB  LEU A 426      23.559  25.278  31.008  0.00 98.12           C  
ATOM   3602  CG  LEU A 426      23.859  23.807  30.641  0.00104.47           C  
ATOM   3603  CD1 LEU A 426      24.661  23.119  31.761  0.00104.41           C  
ATOM   3604  CD2 LEU A 426      22.576  23.010  30.352  0.00107.28           C  
ATOM   3605  H   LEU A 426      23.200  27.678  31.464  0.00  0.00           H  
ATOM   3606  HA  LEU A 426      24.755  26.289  29.526  0.00  0.00           H  
ATOM   3607  HB2 LEU A 426      24.265  25.559  31.790  0.00  0.00           H  
ATOM   3608  HB3 LEU A 426      22.569  25.356  31.462  0.00  0.00           H  
ATOM   3609  HG  LEU A 426      24.484  23.790  29.747  0.00  0.00           H  
ATOM   3610 HD11 LEU A 426      24.885  22.084  31.503  0.00  0.00           H  
ATOM   3611 HD12 LEU A 426      25.613  23.622  31.933  0.00  0.00           H  
ATOM   3612 HD13 LEU A 426      24.110  23.115  32.702  0.00  0.00           H  
ATOM   3613 HD21 LEU A 426      22.808  21.982  30.071  0.00  0.00           H  
ATOM   3614 HD22 LEU A 426      21.926  22.975  31.227  0.00  0.00           H  
ATOM   3615 HD23 LEU A 426      22.004  23.448  29.535  0.00  0.00           H  
ATOM   3616  N   CYS A 427      21.594  26.704  28.700  0.00101.83           N  
ATOM   3617  CA  CYS A 427      20.569  26.543  27.672  0.00103.21           C  
ATOM   3618  C   CYS A 427      20.675  27.579  26.537  0.00107.37           C  
ATOM   3619  O   CYS A 427      20.255  27.270  25.421  0.00108.04           O  
ATOM   3620  CB  CYS A 427      19.201  26.743  28.344  0.00103.11           C  
ATOM   3621  SG  CYS A 427      18.721  25.238  29.240  0.00107.75           S  
ATOM   3622  H   CYS A 427      21.361  27.282  29.496  0.00  0.00           H  
ATOM   3623  HA  CYS A 427      20.616  25.546  27.230  0.00  0.00           H  
ATOM   3624  HB2 CYS A 427      19.205  27.600  29.018  0.00  0.00           H  
ATOM   3625  HB3 CYS A 427      18.429  26.934  27.603  0.00  0.00           H  
ATOM   3626  HG  CYS A 427      19.747  25.263  30.096  0.00  0.00           H  
ATOM   3627  N   TRP A 428      21.219  28.785  26.798  0.00102.93           N  
ATOM   3628  CA  TRP A 428      21.252  29.887  25.829  0.00102.88           C  
ATOM   3629  C   TRP A 428      22.642  30.222  25.287  0.00109.33           C  
ATOM   3630  O   TRP A 428      22.714  30.650  24.138  0.00110.09           O  
ATOM   3631  CB  TRP A 428      20.615  31.151  26.428  0.00 99.96           C  
ATOM   3632  CG  TRP A 428      19.117  31.123  26.500  0.00100.40           C  
ATOM   3633  CD1 TRP A 428      18.369  31.211  27.622  0.00102.28           C  
ATOM   3634  CD2 TRP A 428      18.168  30.987  25.399  0.00100.96           C  
ATOM   3635  CE2 TRP A 428      16.844  31.065  25.933  0.00104.41           C  
ATOM   3636  CE3 TRP A 428      18.289  30.824  23.997  0.00103.22           C  
ATOM   3637  NE1 TRP A 428      17.030  31.189  27.292  0.00101.97           N  
ATOM   3638  CZ2 TRP A 428      15.700  30.995  25.121  0.00104.45           C  
ATOM   3639  CZ3 TRP A 428      17.149  30.699  23.179  0.00105.44           C  
ATOM   3640  CH2 TRP A 428      15.856  30.764  23.744  0.00105.59           C  
ATOM   3641  H   TRP A 428      21.550  28.971  27.734  0.00  0.00           H  
ATOM   3642  HA  TRP A 428      20.671  29.619  24.945  0.00  0.00           H  
ATOM   3643  HB2 TRP A 428      21.040  31.374  27.406  0.00  0.00           H  
ATOM   3644  HB3 TRP A 428      20.869  32.009  25.805  0.00  0.00           H  
ATOM   3645  HD1 TRP A 428      18.771  31.304  28.620  0.00  0.00           H  
ATOM   3646  HE1 TRP A 428      16.295  31.262  27.982  0.00  0.00           H  
ATOM   3647  HE3 TRP A 428      19.268  30.779  23.546  0.00  0.00           H  
ATOM   3648  HZ2 TRP A 428      14.714  31.057  25.561  0.00  0.00           H  
ATOM   3649  HZ3 TRP A 428      17.269  30.525  22.124  0.00  0.00           H  
ATOM   3650  HH2 TRP A 428      14.978  30.623  23.132  0.00  0.00           H  
ATOM   3651  N   ILE A 429      23.740  29.997  26.035  0.00106.76           N  
ATOM   3652  CA  ILE A 429      25.108  30.225  25.547  0.00108.19           C  
ATOM   3653  C   ILE A 429      25.498  29.501  24.231  0.00114.41           C  
ATOM   3654  O   ILE A 429      26.205  30.140  23.450  0.00114.81           O  
ATOM   3655  CB  ILE A 429      26.179  30.087  26.667  0.00111.66           C  
ATOM   3656  CG1 ILE A 429      27.393  31.018  26.416  0.00112.51           C  
ATOM   3657  CG2 ILE A 429      26.679  28.650  26.936  0.00114.49           C  
ATOM   3658  CD1 ILE A 429      27.758  31.865  27.642  0.00118.90           C  
ATOM   3659  H   ILE A 429      23.633  29.626  26.970  0.00  0.00           H  
ATOM   3660  HA  ILE A 429      25.081  31.286  25.301  0.00  0.00           H  
ATOM   3661  HB  ILE A 429      25.708  30.453  27.579  0.00  0.00           H  
ATOM   3662 HG12 ILE A 429      28.262  30.439  26.100  0.00  0.00           H  
ATOM   3663 HG13 ILE A 429      27.202  31.704  25.589  0.00  0.00           H  
ATOM   3664 HG21 ILE A 429      27.347  28.634  27.798  0.00  0.00           H  
ATOM   3665 HG22 ILE A 429      25.869  27.964  27.165  0.00  0.00           H  
ATOM   3666 HG23 ILE A 429      27.235  28.240  26.091  0.00  0.00           H  
ATOM   3667 HD11 ILE A 429      28.617  32.503  27.430  0.00  0.00           H  
ATOM   3668 HD12 ILE A 429      26.930  32.516  27.929  0.00  0.00           H  
ATOM   3669 HD13 ILE A 429      28.014  31.238  28.497  0.00  0.00           H  
ATOM   3670  N   PRO A 430      25.052  28.255  23.907  0.00112.12           N  
ATOM   3671  CA  PRO A 430      25.439  27.618  22.639  0.00114.31           C  
ATOM   3672  C   PRO A 430      24.744  28.208  21.400  0.00119.53           C  
ATOM   3673  O   PRO A 430      25.331  28.148  20.327  0.00120.69           O  
ATOM   3674  CB  PRO A 430      25.114  26.130  22.807  0.00116.56           C  
ATOM   3675  CG  PRO A 430      23.991  26.100  23.820  0.00118.62           C  
ATOM   3676  CD  PRO A 430      24.236  27.321  24.700  0.00112.68           C  
ATOM   3677  HA  PRO A 430      26.517  27.712  22.500  0.00  0.00           H  
ATOM   3678  HB2 PRO A 430      24.847  25.627  21.876  0.00  0.00           H  
ATOM   3679  HB3 PRO A 430      25.985  25.613  23.216  0.00  0.00           H  
ATOM   3680  HG2 PRO A 430      23.034  26.205  23.306  0.00  0.00           H  
ATOM   3681  HG3 PRO A 430      23.971  25.173  24.393  0.00  0.00           H  
ATOM   3682  HD2 PRO A 430      23.271  27.705  25.007  0.00  0.00           H  
ATOM   3683  HD3 PRO A 430      24.777  27.015  25.591  0.00  0.00           H  
ATOM   3684  N   TYR A 431      23.560  28.828  21.542  0.00115.48           N  
ATOM   3685  CA  TYR A 431      22.880  29.581  20.483  0.00115.85           C  
ATOM   3686  C   TYR A 431      23.531  30.962  20.254  0.00120.39           C  
ATOM   3687  O   TYR A 431      23.440  31.519  19.160  0.00121.47           O  
ATOM   3688  CB  TYR A 431      21.410  29.766  20.923  0.00115.77           C  
ATOM   3689  CG  TYR A 431      20.602  30.765  20.119  0.00117.24           C  
ATOM   3690  CD1 TYR A 431      20.376  30.581  18.737  0.00120.59           C  
ATOM   3691  CD2 TYR A 431      20.143  31.930  20.757  0.00116.59           C  
ATOM   3692  CE1 TYR A 431      19.714  31.575  17.990  0.00121.48           C  
ATOM   3693  CE2 TYR A 431      19.487  32.915  20.010  0.00117.53           C  
ATOM   3694  CZ  TYR A 431      19.277  32.749  18.629  0.00125.96           C  
ATOM   3695  OH  TYR A 431      18.623  33.725  17.941  0.00126.38           O  
ATOM   3696  H   TYR A 431      23.136  28.837  22.458  0.00  0.00           H  
ATOM   3697  HA  TYR A 431      22.918  29.026  19.544  0.00  0.00           H  
ATOM   3698  HB2 TYR A 431      20.889  28.816  20.880  0.00  0.00           H  
ATOM   3699  HB3 TYR A 431      21.375  30.060  21.972  0.00  0.00           H  
ATOM   3700  HD1 TYR A 431      20.739  29.694  18.238  0.00  0.00           H  
ATOM   3701  HD2 TYR A 431      20.308  32.081  21.814  0.00  0.00           H  
ATOM   3702  HE1 TYR A 431      19.545  31.432  16.933  0.00  0.00           H  
ATOM   3703  HE2 TYR A 431      19.127  33.785  20.519  0.00  0.00           H  
ATOM   3704  HH  TYR A 431      18.429  33.551  17.026  0.00  0.00           H  
ATOM   3705  N   PHE A 432      24.195  31.507  21.278  0.00116.07           N  
ATOM   3706  CA  PHE A 432      24.779  32.841  21.282  0.00116.28           C  
ATOM   3707  C   PHE A 432      26.162  32.902  20.685  0.00123.29           C  
ATOM   3708  O   PHE A 432      26.488  33.847  19.967  0.00123.62           O  
ATOM   3709  CB  PHE A 432      24.933  33.259  22.744  0.00116.39           C  
ATOM   3710  CG  PHE A 432      23.850  34.221  22.999  0.00116.67           C  
ATOM   3711  CD1 PHE A 432      22.552  33.723  23.130  0.00118.33           C  
ATOM   3712  CD2 PHE A 432      24.116  35.590  22.899  0.00119.08           C  
ATOM   3713  CE1 PHE A 432      21.509  34.618  23.251  0.00118.42           C  
ATOM   3714  CE2 PHE A 432      23.071  36.491  23.050  0.00121.08           C  
ATOM   3715  CZ  PHE A 432      21.783  35.995  23.274  0.00117.97           C  
ATOM   3716  H   PHE A 432      24.245  30.980  22.139  0.00  0.00           H  
ATOM   3717  HA  PHE A 432      24.149  33.534  20.717  0.00  0.00           H  
ATOM   3718  HB2 PHE A 432      24.821  32.425  23.434  0.00  0.00           H  
ATOM   3719  HB3 PHE A 432      25.885  33.730  22.991  0.00  0.00           H  
ATOM   3720  HD1 PHE A 432      22.342  32.672  23.060  0.00  0.00           H  
ATOM   3721  HD2 PHE A 432      25.112  35.940  22.696  0.00  0.00           H  
ATOM   3722  HE1 PHE A 432      20.509  34.225  23.255  0.00  0.00           H  
ATOM   3723  HE2 PHE A 432      23.259  37.548  22.977  0.00  0.00           H  
ATOM   3724  HZ  PHE A 432      20.980  36.692  23.383  0.00  0.00           H  
ATOM   3725  N   ILE A 433      26.954  31.873  20.987  0.00122.02           N  
ATOM   3726  CA  ILE A 433      28.258  31.647  20.402  0.00124.59           C  
ATOM   3727  C   ILE A 433      28.091  31.117  18.954  0.00132.41           C  
ATOM   3728  O   ILE A 433      29.052  31.167  18.196  0.00134.13           O  
ATOM   3729  CB  ILE A 433      29.022  30.692  21.368  0.00127.92           C  
ATOM   3730  CG1 ILE A 433      30.521  31.038  21.455  0.00130.06           C  
ATOM   3731  CG2 ILE A 433      28.818  29.192  21.087  0.00129.22           C  
ATOM   3732  CD1 ILE A 433      30.807  32.292  22.298  0.00136.67           C  
ATOM   3733  H   ILE A 433      26.597  31.158  21.608  0.00  0.00           H  
ATOM   3734  HA  ILE A 433      28.774  32.605  20.351  0.00  0.00           H  
ATOM   3735  HB  ILE A 433      28.634  30.846  22.377  0.00  0.00           H  
ATOM   3736 HG12 ILE A 433      31.059  30.208  21.914  0.00  0.00           H  
ATOM   3737 HG13 ILE A 433      30.937  31.148  20.455  0.00  0.00           H  
ATOM   3738 HG21 ILE A 433      29.202  28.586  21.909  0.00  0.00           H  
ATOM   3739 HG22 ILE A 433      27.763  28.953  20.971  0.00  0.00           H  
ATOM   3740 HG23 ILE A 433      29.336  28.875  20.180  0.00  0.00           H  
ATOM   3741 HD11 ILE A 433      31.877  32.502  22.324  0.00  0.00           H  
ATOM   3742 HD12 ILE A 433      30.313  33.178  21.899  0.00  0.00           H  
ATOM   3743 HD13 ILE A 433      30.472  32.162  23.328  0.00  0.00           H  
ATOM   3744  N   PHE A 434      26.872  30.695  18.551  0.00129.75           N  
ATOM   3745  CA  PHE A 434      26.485  30.363  17.178  0.00131.64           C  
ATOM   3746  C   PHE A 434      26.033  31.614  16.399  0.00136.22           C  
ATOM   3747  O   PHE A 434      26.137  31.634  15.175  0.00137.60           O  
ATOM   3748  CB  PHE A 434      25.302  29.373  17.225  0.00133.20           C  
ATOM   3749  CG  PHE A 434      25.153  28.483  16.011  0.00137.22           C  
ATOM   3750  CD1 PHE A 434      26.074  27.435  15.810  0.00142.41           C  
ATOM   3751  CD2 PHE A 434      24.093  28.669  15.102  0.00140.08           C  
ATOM   3752  CE1 PHE A 434      25.937  26.574  14.707  0.00145.58           C  
ATOM   3753  CE2 PHE A 434      23.957  27.801  14.001  0.00145.06           C  
ATOM   3754  CZ  PHE A 434      24.870  26.751  13.807  0.00144.93           C  
ATOM   3755  H   PHE A 434      26.135  30.682  19.242  0.00  0.00           H  
ATOM   3756  HA  PHE A 434      27.334  29.901  16.672  0.00  0.00           H  
ATOM   3757  HB2 PHE A 434      25.453  28.679  18.041  0.00  0.00           H  
ATOM   3758  HB3 PHE A 434      24.356  29.873  17.429  0.00  0.00           H  
ATOM   3759  HD1 PHE A 434      26.890  27.287  16.503  0.00  0.00           H  
ATOM   3760  HD2 PHE A 434      23.385  29.472  15.245  0.00  0.00           H  
ATOM   3761  HE1 PHE A 434      26.651  25.779  14.555  0.00  0.00           H  
ATOM   3762  HE2 PHE A 434      23.155  27.942  13.294  0.00  0.00           H  
ATOM   3763  HZ  PHE A 434      24.750  26.086  12.964  0.00  0.00           H  
ATOM   3764  N   PHE A 435      25.581  32.672  17.097  0.00131.61           N  
ATOM   3765  CA  PHE A 435      25.292  33.989  16.523  0.00131.74           C  
ATOM   3766  C   PHE A 435      26.582  34.790  16.300  0.00137.98           C  
ATOM   3767  O   PHE A 435      26.653  35.584  15.364  0.00138.49           O  
ATOM   3768  CB  PHE A 435      24.379  34.776  17.487  0.00131.56           C  
ATOM   3769  CG  PHE A 435      23.085  35.201  16.835  0.00132.73           C  
ATOM   3770  CD1 PHE A 435      22.820  36.559  16.553  0.00135.73           C  
ATOM   3771  CD2 PHE A 435      22.125  34.215  16.531  0.00134.96           C  
ATOM   3772  CE1 PHE A 435      21.567  36.930  16.024  0.00136.56           C  
ATOM   3773  CE2 PHE A 435      20.891  34.587  15.975  0.00137.75           C  
ATOM   3774  CZ  PHE A 435      20.600  35.943  15.742  0.00135.68           C  
ATOM   3775  H   PHE A 435      25.500  32.579  18.100  0.00  0.00           H  
ATOM   3776  HA  PHE A 435      24.803  33.855  15.555  0.00  0.00           H  
ATOM   3777  HB2 PHE A 435      24.109  34.169  18.352  0.00  0.00           H  
ATOM   3778  HB3 PHE A 435      24.871  35.655  17.907  0.00  0.00           H  
ATOM   3779  HD1 PHE A 435      23.552  37.319  16.781  0.00  0.00           H  
ATOM   3780  HD2 PHE A 435      22.327  33.173  16.735  0.00  0.00           H  
ATOM   3781  HE1 PHE A 435      21.340  37.972  15.857  0.00  0.00           H  
ATOM   3782  HE2 PHE A 435      20.158  33.827  15.756  0.00  0.00           H  
ATOM   3783  HZ  PHE A 435      19.627  36.214  15.363  0.00  0.00           H  
ATOM   3784  N   MET A 436      27.608  34.534  17.129  0.00136.06           N  
ATOM   3785  CA  MET A 436      28.970  35.042  17.003  0.00138.20           C  
ATOM   3786  C   MET A 436      29.691  34.403  15.796  0.00145.03           C  
ATOM   3787  O   MET A 436      30.546  35.053  15.197  0.00146.43           O  
ATOM   3788  CB  MET A 436      29.715  34.689  18.307  0.00140.36           C  
ATOM   3789  CG  MET A 436      31.028  35.458  18.519  0.00145.80           C  
ATOM   3790  SD  MET A 436      31.965  34.916  19.972  0.00149.75           S  
ATOM   3791  CE  MET A 436      32.710  33.395  19.320  0.00148.53           C  
ATOM   3792  H   MET A 436      27.436  33.883  17.883  0.00  0.00           H  
ATOM   3793  HA  MET A 436      28.931  36.125  16.875  0.00  0.00           H  
ATOM   3794  HB2 MET A 436      29.070  34.893  19.163  0.00  0.00           H  
ATOM   3795  HB3 MET A 436      29.911  33.618  18.336  0.00  0.00           H  
ATOM   3796  HG2 MET A 436      31.680  35.375  17.650  0.00  0.00           H  
ATOM   3797  HG3 MET A 436      30.805  36.519  18.637  0.00  0.00           H  
ATOM   3798  HE1 MET A 436      33.288  32.899  20.099  0.00  0.00           H  
ATOM   3799  HE2 MET A 436      31.945  32.704  18.967  0.00  0.00           H  
ATOM   3800  HE3 MET A 436      33.376  33.626  18.489  0.00  0.00           H  
ATOM   3801  N   VAL A 437      29.322  33.162  15.418  0.00142.40           N  
ATOM   3802  CA  VAL A 437      29.791  32.465  14.218  0.00144.94           C  
ATOM   3803  C   VAL A 437      29.154  33.096  12.966  0.00150.40           C  
ATOM   3804  O   VAL A 437      29.891  33.660  12.159  0.00152.24           O  
ATOM   3805  CB  VAL A 437      29.494  30.938  14.340  0.00149.16           C  
ATOM   3806  CG1 VAL A 437      29.587  30.146  13.017  0.00151.73           C  
ATOM   3807  CG2 VAL A 437      30.425  30.280  15.372  0.00148.65           C  
ATOM   3808  H   VAL A 437      28.627  32.689  15.976  0.00  0.00           H  
ATOM   3809  HA  VAL A 437      30.872  32.595  14.135  0.00  0.00           H  
ATOM   3810  HB  VAL A 437      28.477  30.819  14.706  0.00  0.00           H  
ATOM   3811 HG11 VAL A 437      29.438  29.080  13.191  0.00  0.00           H  
ATOM   3812 HG12 VAL A 437      28.828  30.448  12.295  0.00  0.00           H  
ATOM   3813 HG13 VAL A 437      30.563  30.270  12.546  0.00  0.00           H  
ATOM   3814 HG21 VAL A 437      30.027  29.322  15.706  0.00  0.00           H  
ATOM   3815 HG22 VAL A 437      31.413  30.100  14.948  0.00  0.00           H  
ATOM   3816 HG23 VAL A 437      30.573  30.905  16.251  0.00  0.00           H  
ATOM   3817  N   ILE A 438      27.815  33.016  12.814  0.00145.86           N  
ATOM   3818  CA  ILE A 438      27.036  33.442  11.636  0.00146.47           C  
ATOM   3819  C   ILE A 438      27.270  34.910  11.216  0.00153.05           C  
ATOM   3820  O   ILE A 438      27.252  35.193  10.017  0.00154.21           O  
ATOM   3821  CB  ILE A 438      25.521  33.114  11.839  0.00147.43           C  
ATOM   3822  CG1 ILE A 438      25.279  31.587  11.930  0.00147.59           C  
ATOM   3823  CG2 ILE A 438      24.605  33.712  10.740  0.00148.66           C  
ATOM   3824  CD1 ILE A 438      23.903  31.206  12.498  0.00150.43           C  
ATOM   3825  H   ILE A 438      27.293  32.551  13.546  0.00  0.00           H  
ATOM   3826  HA  ILE A 438      27.389  32.834  10.801  0.00  0.00           H  
ATOM   3827  HB  ILE A 438      25.219  33.558  12.790  0.00  0.00           H  
ATOM   3828 HG12 ILE A 438      25.402  31.136  10.945  0.00  0.00           H  
ATOM   3829 HG13 ILE A 438      26.033  31.118  12.561  0.00  0.00           H  
ATOM   3830 HG21 ILE A 438      23.560  33.446  10.886  0.00  0.00           H  
ATOM   3831 HG22 ILE A 438      24.627  34.801  10.729  0.00  0.00           H  
ATOM   3832 HG23 ILE A 438      24.895  33.360   9.749  0.00  0.00           H  
ATOM   3833 HD11 ILE A 438      23.805  30.124  12.554  0.00  0.00           H  
ATOM   3834 HD12 ILE A 438      23.763  31.607  13.502  0.00  0.00           H  
ATOM   3835 HD13 ILE A 438      23.081  31.557  11.877  0.00  0.00           H  
ATOM   3836  N   ALA A 439      27.510  35.816  12.185  0.00150.26           N  
ATOM   3837  CA  ALA A 439      27.706  37.263  12.026  0.00151.57           C  
ATOM   3838  C   ALA A 439      28.742  37.699  10.974  0.00160.63           C  
ATOM   3839  O   ALA A 439      28.571  38.758  10.370  0.00161.46           O  
ATOM   3840  CB  ALA A 439      28.040  37.878  13.394  0.00151.12           C  
ATOM   3841  H   ALA A 439      27.516  35.476  13.137  0.00  0.00           H  
ATOM   3842  HA  ALA A 439      26.747  37.673  11.703  0.00  0.00           H  
ATOM   3843  HB1 ALA A 439      28.253  38.945  13.315  0.00  0.00           H  
ATOM   3844  HB2 ALA A 439      27.202  37.776  14.082  0.00  0.00           H  
ATOM   3845  HB3 ALA A 439      28.908  37.397  13.848  0.00  0.00           H  
ATOM   3846  N   PHE A 440      29.781  36.879  10.738  0.00160.05           N  
ATOM   3847  CA  PHE A 440      30.849  37.132   9.768  0.00163.61           C  
ATOM   3848  C   PHE A 440      31.076  35.957   8.800  0.00172.03           C  
ATOM   3849  O   PHE A 440      31.806  36.119   7.823  0.00174.72           O  
ATOM   3850  CB  PHE A 440      32.126  37.569  10.522  0.00166.42           C  
ATOM   3851  CG  PHE A 440      33.186  38.247   9.668  0.00170.84           C  
ATOM   3852  CD1 PHE A 440      32.919  39.512   9.103  0.00174.29           C  
ATOM   3853  CD2 PHE A 440      34.433  37.628   9.436  0.00175.42           C  
ATOM   3854  CE1 PHE A 440      33.887  40.151   8.304  0.00178.03           C  
ATOM   3855  CE2 PHE A 440      35.403  38.270   8.640  0.00181.07           C  
ATOM   3856  CZ  PHE A 440      35.129  39.529   8.072  0.00179.54           C  
ATOM   3857  H   PHE A 440      29.840  36.028  11.280  0.00  0.00           H  
ATOM   3858  HA  PHE A 440      30.544  37.959   9.125  0.00  0.00           H  
ATOM   3859  HB2 PHE A 440      31.859  38.278  11.308  0.00  0.00           H  
ATOM   3860  HB3 PHE A 440      32.563  36.711  11.037  0.00  0.00           H  
ATOM   3861  HD1 PHE A 440      31.969  39.995   9.278  0.00  0.00           H  
ATOM   3862  HD2 PHE A 440      34.648  36.658   9.860  0.00  0.00           H  
ATOM   3863  HE1 PHE A 440      33.678  41.119   7.873  0.00  0.00           H  
ATOM   3864  HE2 PHE A 440      36.356  37.794   8.462  0.00  0.00           H  
ATOM   3865  HZ  PHE A 440      35.873  40.019   7.461  0.00  0.00           H  
ATOM   3866  N   CYS A 441      30.453  34.790   9.040  0.00168.60           N  
ATOM   3867  CA  CYS A 441      30.667  33.570   8.259  0.00170.86           C  
ATOM   3868  C   CYS A 441      29.781  33.480   7.008  0.00175.30           C  
ATOM   3869  O   CYS A 441      30.241  32.931   6.008  0.00177.34           O  
ATOM   3870  CB  CYS A 441      30.333  32.351   9.143  0.00170.38           C  
ATOM   3871  SG  CYS A 441      31.766  31.371   9.658  0.00177.02           S  
ATOM   3872  H   CYS A 441      29.841  34.726   9.841  0.00  0.00           H  
ATOM   3873  HA  CYS A 441      31.712  33.509   7.945  0.00  0.00           H  
ATOM   3874  HB2 CYS A 441      29.763  32.641  10.017  0.00  0.00           H  
ATOM   3875  HB3 CYS A 441      29.660  31.657   8.638  0.00  0.00           H  
ATOM   3876  N   LYS A 442      28.522  33.964   7.075  0.00169.87           N  
ATOM   3877  CA  LYS A 442      27.503  33.911   6.011  0.00170.33           C  
ATOM   3878  C   LYS A 442      26.789  32.537   5.945  0.00174.75           C  
ATOM   3879  O   LYS A 442      26.453  32.076   4.855  0.00175.63           O  
ATOM   3880  CB  LYS A 442      28.063  34.429   4.657  0.00  0.00           C  
ATOM   3881  CG  LYS A 442      27.023  34.865   3.605  0.00  0.00           C  
ATOM   3882  CD  LYS A 442      27.660  35.247   2.253  0.00  0.00           C  
ATOM   3883  CE  LYS A 442      28.414  34.111   1.531  0.00  0.00           C  
ATOM   3884  NZ  LYS A 442      27.542  32.956   1.252  0.00  0.00           N1+
ATOM   3885  H   LYS A 442      28.245  34.412   7.937  0.00  0.00           H  
ATOM   3886  HA  LYS A 442      26.739  34.621   6.330  0.00  0.00           H  
ATOM   3887  HB2 LYS A 442      28.727  35.275   4.840  0.00  0.00           H  
ATOM   3888  HB3 LYS A 442      28.683  33.648   4.223  0.00  0.00           H  
ATOM   3889  HG2 LYS A 442      26.273  34.095   3.438  0.00  0.00           H  
ATOM   3890  HG3 LYS A 442      26.473  35.724   3.991  0.00  0.00           H  
ATOM   3891  HD2 LYS A 442      26.882  35.632   1.594  0.00  0.00           H  
ATOM   3892  HD3 LYS A 442      28.349  36.077   2.412  0.00  0.00           H  
ATOM   3893  HE2 LYS A 442      28.804  34.480   0.582  0.00  0.00           H  
ATOM   3894  HE3 LYS A 442      29.280  33.777   2.102  0.00  0.00           H  
ATOM   3895  HZ1 LYS A 442      27.178  32.595   2.123  0.00  0.00           H  
ATOM   3896  HZ2 LYS A 442      26.776  33.247   0.662  0.00  0.00           H  
ATOM   3897  HZ3 LYS A 442      28.073  32.235   0.786  0.00  0.00           H  
ATOM   3898  N   ASN A 443      26.606  31.867   7.098  0.00170.29           N  
ATOM   3899  CA  ASN A 443      26.077  30.503   7.290  0.00170.19           C  
ATOM   3900  C   ASN A 443      27.183  29.447   7.147  0.00175.50           C  
ATOM   3901  O   ASN A 443      27.234  28.737   6.143  0.00177.29           O  
ATOM   3902  CB  ASN A 443      24.793  30.138   6.484  0.00172.89           C  
ATOM   3903  CG  ASN A 443      23.573  31.024   6.750  0.00193.66           C  
ATOM   3904  ND2 ASN A 443      22.824  31.359   5.697  0.00186.55           N  
ATOM   3905  OD1 ASN A 443      23.317  31.419   7.884  0.00185.09           O  
ATOM   3906  H   ASN A 443      26.906  32.341   7.937  0.00  0.00           H  
ATOM   3907  HA  ASN A 443      25.792  30.469   8.344  0.00  0.00           H  
ATOM   3908  HB2 ASN A 443      24.998  30.116   5.414  0.00  0.00           H  
ATOM   3909  HB3 ASN A 443      24.494  29.119   6.736  0.00  0.00           H  
ATOM   3910 HD21 ASN A 443      23.056  31.017   4.776  0.00  0.00           H  
ATOM   3911 HD22 ASN A 443      22.007  31.935   5.838  0.00  0.00           H  
ATOM   3912  N   CYS A 444      28.064  29.337   8.155  0.00170.71           N  
ATOM   3913  CA  CYS A 444      29.159  28.360   8.203  0.00172.04           C  
ATOM   3914  C   CYS A 444      28.704  26.935   8.571  0.00174.36           C  
ATOM   3915  O   CYS A 444      29.516  26.012   8.512  0.00176.17           O  
ATOM   3916  CB  CYS A 444      30.206  28.832   9.237  0.00171.74           C  
ATOM   3917  SG  CYS A 444      31.598  29.718   8.487  0.00177.97           S  
ATOM   3918  H   CYS A 444      27.956  29.947   8.952  0.00  0.00           H  
ATOM   3919  HA  CYS A 444      29.627  28.294   7.219  0.00  0.00           H  
ATOM   3920  HB2 CYS A 444      29.741  29.452  10.004  0.00  0.00           H  
ATOM   3921  HB3 CYS A 444      30.654  27.997   9.780  0.00  0.00           H  
ATOM   3922  N   CYS A 445      27.426  26.747   8.939  0.00167.67           N  
ATOM   3923  CA  CYS A 445      26.851  25.464   9.325  0.00167.34           C  
ATOM   3924  C   CYS A 445      25.374  25.369   8.919  0.00169.26           C  
ATOM   3925  O   CYS A 445      24.744  26.375   8.591  0.00166.98           O  
ATOM   3926  CB  CYS A 445      27.150  25.176  10.815  0.00165.92           C  
ATOM   3927  SG  CYS A 445      27.636  23.443  11.047  0.00172.47           S  
ATOM   3928  H   CYS A 445      26.802  27.541   8.929  0.00  0.00           H  
ATOM   3929  HA  CYS A 445      27.354  24.708   8.717  0.00  0.00           H  
ATOM   3930  HB2 CYS A 445      27.968  25.794  11.188  0.00  0.00           H  
ATOM   3931  HB3 CYS A 445      26.284  25.399  11.438  0.00  0.00           H  
ATOM   3932  HG  CYS A 445      28.743  23.509  10.300  0.00  0.00           H  
ATOM   3933  N   ASN A 446      24.839  24.138   8.937  0.00166.71           N  
ATOM   3934  CA  ASN A 446      23.470  23.785   8.562  0.00166.19           C  
ATOM   3935  C   ASN A 446      22.423  24.333   9.545  0.00166.06           C  
ATOM   3936  O   ASN A 446      22.736  24.688  10.682  0.00163.44           O  
ATOM   3937  CB  ASN A 446      23.364  22.237   8.506  0.00169.57           C  
ATOM   3938  CG  ASN A 446      22.963  21.714   7.128  0.00195.09           C  
ATOM   3939  ND2 ASN A 446      23.935  21.565   6.226  0.00186.72           N  
ATOM   3940  OD1 ASN A 446      21.792  21.427   6.890  0.00191.58           O  
ATOM   3941  H   ASN A 446      25.430  23.381   9.249  0.00  0.00           H  
ATOM   3942  HA  ASN A 446      23.271  24.225   7.582  0.00  0.00           H  
ATOM   3943  HB2 ASN A 446      24.298  21.757   8.804  0.00  0.00           H  
ATOM   3944  HB3 ASN A 446      22.620  21.868   9.210  0.00  0.00           H  
ATOM   3945 HD21 ASN A 446      24.887  21.808   6.459  0.00  0.00           H  
ATOM   3946 HD22 ASN A 446      23.709  21.214   5.307  0.00  0.00           H  
ATOM   3947  N   GLU A 447      21.160  24.344   9.097  0.00162.18           N  
ATOM   3948  CA  GLU A 447      20.009  24.729   9.908  0.00159.57           C  
ATOM   3949  C   GLU A 447      19.405  23.530  10.667  0.00163.51           C  
ATOM   3950  O   GLU A 447      18.338  23.682  11.253  0.00161.70           O  
ATOM   3951  CB  GLU A 447      18.938  25.383   8.999  0.00160.88           C  
ATOM   3952  CG  GLU A 447      19.406  26.673   8.291  0.00170.75           C  
ATOM   3953  CD  GLU A 447      19.849  27.760   9.274  0.00186.05           C  
ATOM   3954  OE1 GLU A 447      21.078  27.897   9.460  0.00180.95           O  
ATOM   3955  OE2 GLU A 447      18.949  28.409   9.846  0.00177.43           O1-
ATOM   3956  H   GLU A 447      20.977  24.044   8.150  0.00  0.00           H  
ATOM   3957  HA  GLU A 447      20.328  25.450  10.653  0.00  0.00           H  
ATOM   3958  HB2 GLU A 447      18.604  24.667   8.245  0.00  0.00           H  
ATOM   3959  HB3 GLU A 447      18.050  25.628   9.584  0.00  0.00           H  
ATOM   3960  HG2 GLU A 447      20.226  26.458   7.605  0.00  0.00           H  
ATOM   3961  HG3 GLU A 447      18.596  27.072   7.679  0.00  0.00           H  
ATOM   3962  N   HIE A 448      20.080  22.362  10.698  0.00161.88           N  
ATOM   3963  CA  HIE A 448      19.654  21.168  11.437  0.00162.35           C  
ATOM   3964  C   HIE A 448      20.123  21.211  12.908  0.00164.27           C  
ATOM   3965  O   HIE A 448      19.446  20.645  13.766  0.00163.32           O  
ATOM   3966  CB  HIE A 448      20.175  19.899  10.704  0.00166.31           C  
ATOM   3967  CG  HIE A 448      21.516  19.305  11.085  0.00170.55           C  
ATOM   3968  CD2 HIE A 448      21.782  18.037  11.561  0.00174.41           C  
ATOM   3969  ND1 HIE A 448      22.728  19.989  10.952  0.00171.66           N  
ATOM   3970  CE1 HIE A 448      23.658  19.131  11.351  0.00172.81           C  
ATOM   3971  NE2 HIE A 448      23.153  17.955  11.721  0.00174.76           N  
ATOM   3972  H   HIE A 448      20.950  22.304  10.189  0.00  0.00           H  
ATOM   3973  HA  HIE A 448      18.563  21.130  11.428  0.00  0.00           H  
ATOM   3974  HB2 HIE A 448      19.441  19.108  10.862  0.00  0.00           H  
ATOM   3975  HB3 HIE A 448      20.177  20.067   9.626  0.00  0.00           H  
ATOM   3976  HD2 HIE A 448      21.124  17.209  11.782  0.00  0.00           H  
ATOM   3977  HE1 HIE A 448      24.713  19.361  11.366  0.00  0.00           H  
ATOM   3978  HE2 HIE A 448      23.676  17.156  12.051  0.00  0.00           H  
ATOM   3979  N   LEU A 449      21.237  21.909  13.202  0.00159.70           N  
ATOM   3980  CA  LEU A 449      21.737  22.164  14.555  0.00157.43           C  
ATOM   3981  C   LEU A 449      21.359  23.575  15.034  0.00158.01           C  
ATOM   3982  O   LEU A 449      21.260  23.777  16.244  0.00155.95           O  
ATOM   3983  CB  LEU A 449      23.271  21.954  14.636  0.00158.47           C  
ATOM   3984  CG  LEU A 449      24.197  22.942  13.882  0.00163.03           C  
ATOM   3985  CD1 LEU A 449      25.579  22.999  14.552  0.00162.79           C  
ATOM   3986  CD2 LEU A 449      24.358  22.584  12.400  0.00168.39           C  
ATOM   3987  H   LEU A 449      21.747  22.328  12.438  0.00  0.00           H  
ATOM   3988  HA  LEU A 449      21.281  21.457  15.252  0.00  0.00           H  
ATOM   3989  HB2 LEU A 449      23.530  21.993  15.695  0.00  0.00           H  
ATOM   3990  HB3 LEU A 449      23.510  20.933  14.333  0.00  0.00           H  
ATOM   3991  HG  LEU A 449      23.789  23.950  13.935  0.00  0.00           H  
ATOM   3992 HD11 LEU A 449      26.263  23.629  13.986  0.00  0.00           H  
ATOM   3993 HD12 LEU A 449      25.512  23.405  15.562  0.00  0.00           H  
ATOM   3994 HD13 LEU A 449      26.028  22.008  14.617  0.00  0.00           H  
ATOM   3995 HD21 LEU A 449      24.896  23.369  11.873  0.00  0.00           H  
ATOM   3996 HD22 LEU A 449      24.912  21.654  12.271  0.00  0.00           H  
ATOM   3997 HD23 LEU A 449      23.402  22.474  11.897  0.00  0.00           H  
ATOM   3998  N   HIE A 450      21.078  24.526  14.117  0.00153.80           N  
ATOM   3999  CA  HIE A 450      20.526  25.850  14.430  0.00151.22           C  
ATOM   4000  C   HIE A 450      19.120  25.715  15.031  0.00153.21           C  
ATOM   4001  O   HIE A 450      18.790  26.428  15.974  0.00150.49           O  
ATOM   4002  CB  HIE A 450      20.442  26.705  13.151  0.00152.86           C  
ATOM   4003  CG  HIE A 450      20.042  28.145  13.377  0.00154.55           C  
ATOM   4004  CD2 HIE A 450      18.856  28.774  13.059  0.00155.71           C  
ATOM   4005  ND1 HIE A 450      20.889  29.071  13.993  0.00155.31           N  
ATOM   4006  CE1 HIE A 450      20.204  30.205  14.010  0.00153.57           C  
ATOM   4007  NE2 HIE A 450      18.990  30.087  13.474  0.00154.10           N  
ATOM   4008  H   HIE A 450      21.191  24.297  13.140  0.00  0.00           H  
ATOM   4009  HA  HIE A 450      21.186  26.339  15.149  0.00  0.00           H  
ATOM   4010  HB2 HIE A 450      21.384  26.682  12.604  0.00  0.00           H  
ATOM   4011  HB3 HIE A 450      19.689  26.279  12.489  0.00  0.00           H  
ATOM   4012  HD2 HIE A 450      17.962  28.410  12.573  0.00  0.00           H  
ATOM   4013  HE1 HIE A 450      20.593  31.127  14.416  0.00  0.00           H  
ATOM   4014  HE2 HIE A 450      18.319  30.840  13.371  0.00  0.00           H  
ATOM   4015  N   MET A 451      18.339  24.744  14.523  0.00150.93           N  
ATOM   4016  CA  MET A 451      17.032  24.336  15.027  0.00149.98           C  
ATOM   4017  C   MET A 451      17.105  23.696  16.423  0.00151.82           C  
ATOM   4018  O   MET A 451      16.089  23.667  17.111  0.00150.32           O  
ATOM   4019  CB  MET A 451      16.400  23.315  14.052  0.00154.79           C  
ATOM   4020  CG  MET A 451      15.004  23.719  13.561  0.00158.60           C  
ATOM   4021  SD  MET A 451      13.718  23.833  14.837  0.00161.33           S  
ATOM   4022  CE  MET A 451      13.704  22.132  15.478  0.00159.68           C  
ATOM   4023  H   MET A 451      18.702  24.223  13.738  0.00  0.00           H  
ATOM   4024  HA  MET A 451      16.403  25.224  15.079  0.00  0.00           H  
ATOM   4025  HB2 MET A 451      17.032  23.183  13.183  0.00  0.00           H  
ATOM   4026  HB3 MET A 451      16.359  22.313  14.483  0.00  0.00           H  
ATOM   4027  HG2 MET A 451      15.061  24.684  13.055  0.00  0.00           H  
ATOM   4028  HG3 MET A 451      14.675  23.003  12.808  0.00  0.00           H  
ATOM   4029  HE1 MET A 451      12.936  22.030  16.243  0.00  0.00           H  
ATOM   4030  HE2 MET A 451      13.496  21.415  14.686  0.00  0.00           H  
ATOM   4031  HE3 MET A 451      14.656  21.864  15.932  0.00  0.00           H  
ATOM   4032  N   PHE A 452      18.269  23.180  16.851  0.00148.05           N  
ATOM   4033  CA  PHE A 452      18.405  22.553  18.159  0.00146.56           C  
ATOM   4034  C   PHE A 452      18.927  23.535  19.215  0.00145.52           C  
ATOM   4035  O   PHE A 452      18.474  23.438  20.350  0.00143.65           O  
ATOM   4036  CB  PHE A 452      19.329  21.325  18.082  0.00150.59           C  
ATOM   4037  CG  PHE A 452      19.022  20.346  19.202  0.00152.58           C  
ATOM   4038  CD1 PHE A 452      17.926  19.467  19.069  0.00157.35           C  
ATOM   4039  CD2 PHE A 452      19.761  20.365  20.403  0.00153.69           C  
ATOM   4040  CE1 PHE A 452      17.563  18.621  20.133  0.00158.76           C  
ATOM   4041  CE2 PHE A 452      19.396  19.517  21.467  0.00156.92           C  
ATOM   4042  CZ  PHE A 452      18.296  18.649  21.334  0.00156.66           C  
ATOM   4043  H   PHE A 452      19.080  23.218  16.250  0.00  0.00           H  
ATOM   4044  HA  PHE A 452      17.428  22.197  18.492  0.00  0.00           H  
ATOM   4045  HB2 PHE A 452      19.176  20.802  17.136  0.00  0.00           H  
ATOM   4046  HB3 PHE A 452      20.383  21.609  18.098  0.00  0.00           H  
ATOM   4047  HD1 PHE A 452      17.348  19.455  18.156  0.00  0.00           H  
ATOM   4048  HD2 PHE A 452      20.592  21.045  20.521  0.00  0.00           H  
ATOM   4049  HE1 PHE A 452      16.717  17.957  20.031  0.00  0.00           H  
ATOM   4050  HE2 PHE A 452      19.956  19.538  22.390  0.00  0.00           H  
ATOM   4051  HZ  PHE A 452      18.014  18.005  22.154  0.00  0.00           H  
ATOM   4052  N   THR A 453      19.819  24.490  18.879  0.00139.99           N  
ATOM   4053  CA  THR A 453      20.299  25.517  19.821  0.00137.14           C  
ATOM   4054  C   THR A 453      19.176  26.483  20.250  0.00139.29           C  
ATOM   4055  O   THR A 453      19.181  26.972  21.380  0.00137.43           O  
ATOM   4056  CB  THR A 453      21.500  26.303  19.234  0.00141.73           C  
ATOM   4057  CG2 THR A 453      22.741  25.450  18.941  0.00140.91           C  
ATOM   4058  OG1 THR A 453      21.156  27.080  18.101  0.00140.46           O  
ATOM   4059  H   THR A 453      20.180  24.507  17.935  0.00  0.00           H  
ATOM   4060  HA  THR A 453      20.645  25.004  20.721  0.00  0.00           H  
ATOM   4061  HB  THR A 453      21.816  27.009  19.998  0.00  0.00           H  
ATOM   4062  HG1 THR A 453      20.914  26.504  17.391  0.00  0.00           H  
ATOM   4063 HG21 THR A 453      23.575  26.076  18.620  0.00  0.00           H  
ATOM   4064 HG22 THR A 453      23.062  24.916  19.835  0.00  0.00           H  
ATOM   4065 HG23 THR A 453      22.565  24.712  18.163  0.00  0.00           H  
ATOM   4066  N   ILE A 454      18.194  26.708  19.365  0.00136.14           N  
ATOM   4067  CA  ILE A 454      17.029  27.541  19.614  0.00134.79           C  
ATOM   4068  C   ILE A 454      15.961  26.808  20.452  0.00138.10           C  
ATOM   4069  O   ILE A 454      15.287  27.444  21.262  0.00136.45           O  
ATOM   4070  CB  ILE A 454      16.475  28.017  18.251  0.00138.88           C  
ATOM   4071  CG1 ILE A 454      15.839  26.975  17.313  0.00141.71           C  
ATOM   4072  CG2 ILE A 454      17.500  28.920  17.539  0.00139.45           C  
ATOM   4073  CD1 ILE A 454      14.318  27.139  17.143  0.00150.94           C  
ATOM   4074  H   ILE A 454      18.269  26.281  18.452  0.00  0.00           H  
ATOM   4075  HA  ILE A 454      17.349  28.418  20.180  0.00  0.00           H  
ATOM   4076  HB  ILE A 454      15.645  28.636  18.508  0.00  0.00           H  
ATOM   4077 HG12 ILE A 454      16.297  27.042  16.328  0.00  0.00           H  
ATOM   4078 HG13 ILE A 454      16.054  25.984  17.685  0.00  0.00           H  
ATOM   4079 HG21 ILE A 454      17.152  29.254  16.562  0.00  0.00           H  
ATOM   4080 HG22 ILE A 454      17.690  29.800  18.150  0.00  0.00           H  
ATOM   4081 HG23 ILE A 454      18.462  28.438  17.391  0.00  0.00           H  
ATOM   4082 HD11 ILE A 454      13.914  26.385  16.468  0.00  0.00           H  
ATOM   4083 HD12 ILE A 454      13.802  27.035  18.097  0.00  0.00           H  
ATOM   4084 HD13 ILE A 454      14.068  28.116  16.729  0.00  0.00           H  
ATOM   4085  N   TRP A 455      15.858  25.476  20.316  0.00135.83           N  
ATOM   4086  CA  TRP A 455      15.000  24.625  21.136  0.00135.75           C  
ATOM   4087  C   TRP A 455      15.670  24.199  22.452  0.00136.19           C  
ATOM   4088  O   TRP A 455      14.953  23.794  23.364  0.00135.48           O  
ATOM   4089  CB  TRP A 455      14.576  23.381  20.329  0.00137.41           C  
ATOM   4090  CG  TRP A 455      13.244  23.545  19.661  0.00139.67           C  
ATOM   4091  CD1 TRP A 455      13.038  24.052  18.426  0.00143.45           C  
ATOM   4092  CD2 TRP A 455      11.915  23.265  20.199  0.00139.86           C  
ATOM   4093  CE2 TRP A 455      10.942  23.649  19.226  0.00145.00           C  
ATOM   4094  CE3 TRP A 455      11.428  22.737  21.419  0.00140.73           C  
ATOM   4095  NE1 TRP A 455      11.688  24.105  18.161  0.00143.92           N  
ATOM   4096  CZ2 TRP A 455       9.560  23.540  19.458  0.00145.08           C  
ATOM   4097  CZ3 TRP A 455      10.045  22.597  21.651  0.00142.99           C  
ATOM   4098  CH2 TRP A 455       9.110  23.011  20.681  0.00144.85           C  
ATOM   4099  H   TRP A 455      16.457  25.016  19.644  0.00  0.00           H  
ATOM   4100  HA  TRP A 455      14.106  25.178  21.417  0.00  0.00           H  
ATOM   4101  HB2 TRP A 455      15.330  23.129  19.583  0.00  0.00           H  
ATOM   4102  HB3 TRP A 455      14.495  22.496  20.964  0.00  0.00           H  
ATOM   4103  HD1 TRP A 455      13.821  24.389  17.767  0.00  0.00           H  
ATOM   4104  HE1 TRP A 455      11.317  24.484  17.297  0.00  0.00           H  
ATOM   4105  HE3 TRP A 455      12.129  22.428  22.180  0.00  0.00           H  
ATOM   4106  HZ2 TRP A 455       8.856  23.860  18.705  0.00  0.00           H  
ATOM   4107  HZ3 TRP A 455       9.698  22.168  22.579  0.00  0.00           H  
ATOM   4108  HH2 TRP A 455       8.052  22.914  20.872  0.00  0.00           H  
ATOM   4109  N   LEU A 456      17.000  24.358  22.593  0.00130.64           N  
ATOM   4110  CA  LEU A 456      17.737  24.189  23.848  0.00128.64           C  
ATOM   4111  C   LEU A 456      17.469  25.375  24.792  0.00128.55           C  
ATOM   4112  O   LEU A 456      17.503  25.215  26.009  0.00127.38           O  
ATOM   4113  CB  LEU A 456      19.255  24.094  23.570  0.00129.20           C  
ATOM   4114  CG  LEU A 456      20.045  23.420  24.716  0.00133.88           C  
ATOM   4115  CD1 LEU A 456      19.949  21.887  24.646  0.00136.33           C  
ATOM   4116  CD2 LEU A 456      21.512  23.862  24.712  0.00136.09           C  
ATOM   4117  H   LEU A 456      17.530  24.648  21.782  0.00  0.00           H  
ATOM   4118  HA  LEU A 456      17.409  23.266  24.318  0.00  0.00           H  
ATOM   4119  HB2 LEU A 456      19.441  23.525  22.661  0.00  0.00           H  
ATOM   4120  HB3 LEU A 456      19.654  25.090  23.370  0.00  0.00           H  
ATOM   4121  HG  LEU A 456      19.633  23.735  25.674  0.00  0.00           H  
ATOM   4122 HD11 LEU A 456      20.484  21.425  25.475  0.00  0.00           H  
ATOM   4123 HD12 LEU A 456      18.916  21.541  24.693  0.00  0.00           H  
ATOM   4124 HD13 LEU A 456      20.385  21.508  23.721  0.00  0.00           H  
ATOM   4125 HD21 LEU A 456      22.071  23.386  25.518  0.00  0.00           H  
ATOM   4126 HD22 LEU A 456      22.001  23.612  23.770  0.00  0.00           H  
ATOM   4127 HD23 LEU A 456      21.588  24.938  24.860  0.00  0.00           H  
ATOM   4128  N   GLY A 457      17.136  26.544  24.233  0.00122.87           N  
ATOM   4129  CA  GLY A 457      16.683  27.698  24.980  0.00120.22           C  
ATOM   4130  C   GLY A 457      15.185  27.674  25.300  0.00122.37           C  
ATOM   4131  O   GLY A 457      14.779  28.243  26.311  0.00120.58           O  
ATOM   4132  H   GLY A 457      17.141  26.616  23.225  0.00  0.00           H  
ATOM   4133  HA2 GLY A 457      17.264  27.843  25.890  0.00  0.00           H  
ATOM   4134  HA3 GLY A 457      16.902  28.531  24.342  0.00  0.00           H  
ATOM   4135  N   TYR A 458      14.371  26.969  24.494  0.00119.89           N  
ATOM   4136  CA  TYR A 458      12.985  26.632  24.836  0.00120.08           C  
ATOM   4137  C   TYR A 458      12.930  25.438  25.816  0.00122.39           C  
ATOM   4138  O   TYR A 458      11.881  25.197  26.407  0.00121.83           O  
ATOM   4139  CB  TYR A 458      12.202  26.247  23.561  0.00123.83           C  
ATOM   4140  CG  TYR A 458      12.026  27.305  22.476  0.00126.44           C  
ATOM   4141  CD1 TYR A 458      11.946  28.683  22.777  0.00127.29           C  
ATOM   4142  CD2 TYR A 458      11.883  26.890  21.136  0.00129.03           C  
ATOM   4143  CE1 TYR A 458      11.722  29.624  21.752  0.00128.47           C  
ATOM   4144  CE2 TYR A 458      11.675  27.828  20.108  0.00130.15           C  
ATOM   4145  CZ  TYR A 458      11.589  29.198  20.414  0.00135.54           C  
ATOM   4146  OH  TYR A 458      11.378  30.100  19.408  0.00135.19           O  
ATOM   4147  H   TYR A 458      14.759  26.548  23.662  0.00  0.00           H  
ATOM   4148  HA  TYR A 458      12.500  27.479  25.324  0.00  0.00           H  
ATOM   4149  HB2 TYR A 458      12.639  25.352  23.119  0.00  0.00           H  
ATOM   4150  HB3 TYR A 458      11.191  25.961  23.847  0.00  0.00           H  
ATOM   4151  HD1 TYR A 458      12.042  29.032  23.794  0.00  0.00           H  
ATOM   4152  HD2 TYR A 458      11.918  25.842  20.889  0.00  0.00           H  
ATOM   4153  HE1 TYR A 458      11.655  30.674  21.999  0.00  0.00           H  
ATOM   4154  HE2 TYR A 458      11.564  27.490  19.088  0.00  0.00           H  
ATOM   4155  HH  TYR A 458      11.098  30.960  19.695  0.00  0.00           H  
ATOM   4156  N   ILE A 459      14.053  24.725  26.032  0.00118.38           N  
ATOM   4157  CA  ILE A 459      14.238  23.728  27.089  0.00118.26           C  
ATOM   4158  C   ILE A 459      14.516  24.416  28.441  0.00119.49           C  
ATOM   4159  O   ILE A 459      14.176  23.817  29.454  0.00119.45           O  
ATOM   4160  CB  ILE A 459      15.346  22.708  26.663  0.00122.64           C  
ATOM   4161  CG1 ILE A 459      14.719  21.588  25.799  0.00125.53           C  
ATOM   4162  CG2 ILE A 459      16.180  22.088  27.810  0.00122.80           C  
ATOM   4163  CD1 ILE A 459      15.713  20.792  24.937  0.00132.90           C  
ATOM   4164  H   ILE A 459      14.865  24.950  25.475  0.00  0.00           H  
ATOM   4165  HA  ILE A 459      13.305  23.176  27.218  0.00  0.00           H  
ATOM   4166  HB  ILE A 459      16.051  23.234  26.032  0.00  0.00           H  
ATOM   4167 HG12 ILE A 459      14.172  20.901  26.447  0.00  0.00           H  
ATOM   4168 HG13 ILE A 459      13.970  22.014  25.131  0.00  0.00           H  
ATOM   4169 HG21 ILE A 459      16.943  21.410  27.431  0.00  0.00           H  
ATOM   4170 HG22 ILE A 459      16.715  22.843  28.385  0.00  0.00           H  
ATOM   4171 HG23 ILE A 459      15.549  21.520  28.493  0.00  0.00           H  
ATOM   4172 HD11 ILE A 459      15.196  19.986  24.416  0.00  0.00           H  
ATOM   4173 HD12 ILE A 459      16.175  21.418  24.176  0.00  0.00           H  
ATOM   4174 HD13 ILE A 459      16.505  20.335  25.528  0.00  0.00           H  
ATOM   4175  N   ASN A 460      15.026  25.666  28.495  0.00113.36           N  
ATOM   4176  CA  ASN A 460      15.139  26.453  29.738  0.00110.79           C  
ATOM   4177  C   ASN A 460      13.753  26.759  30.329  0.00113.55           C  
ATOM   4178  O   ASN A 460      13.569  26.692  31.543  0.00112.55           O  
ATOM   4179  CB  ASN A 460      15.866  27.789  29.463  0.00109.73           C  
ATOM   4180  CG  ASN A 460      16.103  28.611  30.733  0.00130.87           C  
ATOM   4181  ND2 ASN A 460      16.955  28.122  31.635  0.00122.09           N  
ATOM   4182  OD1 ASN A 460      15.501  29.668  30.899  0.00125.01           O  
ATOM   4183  H   ASN A 460      15.282  26.120  27.630  0.00  0.00           H  
ATOM   4184  HA  ASN A 460      15.716  25.869  30.457  0.00  0.00           H  
ATOM   4185  HB2 ASN A 460      16.820  27.615  28.980  0.00  0.00           H  
ATOM   4186  HB3 ASN A 460      15.290  28.402  28.771  0.00  0.00           H  
ATOM   4187 HD21 ASN A 460      17.430  27.248  31.461  0.00  0.00           H  
ATOM   4188 HD22 ASN A 460      17.113  28.623  32.497  0.00  0.00           H  
ATOM   4189  N   SER A 461      12.791  27.063  29.447  0.00110.34           N  
ATOM   4190  CA  SER A 461      11.387  27.290  29.752  0.00110.22           C  
ATOM   4191  C   SER A 461      10.697  26.049  30.355  0.00114.06           C  
ATOM   4192  O   SER A 461       9.788  26.197  31.171  0.00113.42           O  
ATOM   4193  CB  SER A 461      10.729  27.788  28.448  0.00115.34           C  
ATOM   4194  OG  SER A 461       9.333  27.909  28.528  0.00126.08           O  
ATOM   4195  H   SER A 461      13.052  27.098  28.472  0.00  0.00           H  
ATOM   4196  HA  SER A 461      11.342  28.072  30.504  0.00  0.00           H  
ATOM   4197  HB2 SER A 461      11.141  28.759  28.169  0.00  0.00           H  
ATOM   4198  HB3 SER A 461      10.938  27.113  27.624  0.00  0.00           H  
ATOM   4199  HG  SER A 461       9.115  28.557  29.181  0.00  0.00           H  
ATOM   4200  N   THR A 462      11.171  24.842  30.005  0.00111.08           N  
ATOM   4201  CA  THR A 462      10.689  23.558  30.515  0.00111.88           C  
ATOM   4202  C   THR A 462      11.445  23.162  31.807  0.00114.44           C  
ATOM   4203  O   THR A 462      10.879  22.462  32.647  0.00114.83           O  
ATOM   4204  CB  THR A 462      10.979  22.468  29.445  0.00118.60           C  
ATOM   4205  CG2 THR A 462      10.188  21.178  29.704  0.00117.95           C  
ATOM   4206  OG1 THR A 462      10.617  22.913  28.152  0.00116.99           O  
ATOM   4207  H   THR A 462      11.909  24.805  29.317  0.00  0.00           H  
ATOM   4208  HA  THR A 462       9.617  23.618  30.713  0.00  0.00           H  
ATOM   4209  HB  THR A 462      12.043  22.234  29.408  0.00  0.00           H  
ATOM   4210  HG1 THR A 462      10.779  22.216  27.535  0.00  0.00           H  
ATOM   4211 HG21 THR A 462      10.309  20.458  28.894  0.00  0.00           H  
ATOM   4212 HG22 THR A 462      10.503  20.687  30.625  0.00  0.00           H  
ATOM   4213 HG23 THR A 462       9.129  21.405  29.800  0.00  0.00           H  
ATOM   4214  N   LEU A 463      12.710  23.596  31.967  0.00108.94           N  
ATOM   4215  CA  LEU A 463      13.624  23.200  33.041  0.00107.53           C  
ATOM   4216  C   LEU A 463      13.485  24.073  34.296  0.00109.05           C  
ATOM   4217  O   LEU A 463      13.523  23.511  35.384  0.00108.27           O  
ATOM   4218  CB  LEU A 463      15.086  23.303  32.530  0.00107.23           C  
ATOM   4219  CG  LEU A 463      15.721  21.979  32.034  0.00113.59           C  
ATOM   4220  CD1 LEU A 463      16.389  21.218  33.189  0.00113.83           C  
ATOM   4221  CD2 LEU A 463      14.774  21.046  31.254  0.00117.48           C  
ATOM   4222  H   LEU A 463      13.102  24.165  31.229  0.00  0.00           H  
ATOM   4223  HA  LEU A 463      13.410  22.177  33.352  0.00  0.00           H  
ATOM   4224  HB2 LEU A 463      15.143  24.049  31.741  0.00  0.00           H  
ATOM   4225  HB3 LEU A 463      15.743  23.710  33.302  0.00  0.00           H  
ATOM   4226  HG  LEU A 463      16.519  22.262  31.347  0.00  0.00           H  
ATOM   4227 HD11 LEU A 463      16.890  20.320  32.830  0.00  0.00           H  
ATOM   4228 HD12 LEU A 463      17.139  21.833  33.687  0.00  0.00           H  
ATOM   4229 HD13 LEU A 463      15.656  20.915  33.939  0.00  0.00           H  
ATOM   4230 HD21 LEU A 463      15.334  20.243  30.776  0.00  0.00           H  
ATOM   4231 HD22 LEU A 463      14.038  20.575  31.907  0.00  0.00           H  
ATOM   4232 HD23 LEU A 463      14.227  21.567  30.474  0.00  0.00           H  
ATOM   4233  N   ASN A 464      13.310  25.404  34.185  0.00104.51           N  
ATOM   4234  CA  ASN A 464      13.076  26.319  35.318  0.00103.02           C  
ATOM   4235  C   ASN A 464      11.973  25.922  36.327  0.00107.99           C  
ATOM   4236  O   ASN A 464      12.263  25.971  37.523  0.00106.70           O  
ATOM   4237  CB  ASN A 464      12.920  27.789  34.869  0.00101.39           C  
ATOM   4238  CG  ASN A 464      14.224  28.478  34.448  0.00115.56           C  
ATOM   4239  ND2 ASN A 464      14.095  29.500  33.601  0.00105.86           N  
ATOM   4240  OD1 ASN A 464      15.320  28.107  34.868  0.00107.50           O  
ATOM   4241  H   ASN A 464      13.303  25.809  33.257  0.00  0.00           H  
ATOM   4242  HA  ASN A 464      13.991  26.258  35.911  0.00  0.00           H  
ATOM   4243  HB2 ASN A 464      12.197  27.850  34.054  0.00  0.00           H  
ATOM   4244  HB3 ASN A 464      12.511  28.390  35.681  0.00  0.00           H  
ATOM   4245 HD21 ASN A 464      13.175  29.767  33.269  0.00  0.00           H  
ATOM   4246 HD22 ASN A 464      14.914  29.984  33.262  0.00  0.00           H  
ATOM   4247  N   PRO A 465      10.759  25.468  35.922  0.00106.68           N  
ATOM   4248  CA  PRO A 465       9.758  24.952  36.871  0.00107.50           C  
ATOM   4249  C   PRO A 465      10.130  23.623  37.564  0.00112.20           C  
ATOM   4250  O   PRO A 465       9.542  23.308  38.597  0.00111.54           O  
ATOM   4251  CB  PRO A 465       8.456  24.860  36.067  0.00111.09           C  
ATOM   4252  CG  PRO A 465       8.899  24.694  34.628  0.00115.83           C  
ATOM   4253  CD  PRO A 465      10.227  25.446  34.555  0.00109.43           C  
ATOM   4254  HA  PRO A 465       9.605  25.679  37.664  0.00  0.00           H  
ATOM   4255  HB2 PRO A 465       7.793  24.067  36.412  0.00  0.00           H  
ATOM   4256  HB3 PRO A 465       7.907  25.798  36.145  0.00  0.00           H  
ATOM   4257  HG2 PRO A 465       9.073  23.637  34.424  0.00  0.00           H  
ATOM   4258  HG3 PRO A 465       8.165  25.053  33.907  0.00  0.00           H  
ATOM   4259  HD2 PRO A 465      10.874  24.973  33.828  0.00  0.00           H  
ATOM   4260  HD3 PRO A 465      10.058  26.473  34.228  0.00  0.00           H  
ATOM   4261  N   LEU A 466      11.131  22.887  37.052  0.00110.17           N  
ATOM   4262  CA  LEU A 466      11.688  21.671  37.650  0.00111.32           C  
ATOM   4263  C   LEU A 466      12.821  22.001  38.651  0.00115.55           C  
ATOM   4264  O   LEU A 466      13.084  21.186  39.535  0.00115.86           O  
ATOM   4265  CB  LEU A 466      12.236  20.796  36.491  0.00112.62           C  
ATOM   4266  CG  LEU A 466      12.494  19.307  36.816  0.00119.06           C  
ATOM   4267  CD1 LEU A 466      12.026  18.411  35.657  0.00121.51           C  
ATOM   4268  CD2 LEU A 466      13.976  19.022  37.119  0.00120.73           C  
ATOM   4269  H   LEU A 466      11.583  23.219  36.211  0.00  0.00           H  
ATOM   4270  HA  LEU A 466      10.896  21.129  38.170  0.00  0.00           H  
ATOM   4271  HB2 LEU A 466      11.506  20.845  35.681  0.00  0.00           H  
ATOM   4272  HB3 LEU A 466      13.145  21.219  36.068  0.00  0.00           H  
ATOM   4273  HG  LEU A 466      11.906  19.030  37.692  0.00  0.00           H  
ATOM   4274 HD11 LEU A 466      12.188  17.356  35.882  0.00  0.00           H  
ATOM   4275 HD12 LEU A 466      10.961  18.541  35.460  0.00  0.00           H  
ATOM   4276 HD13 LEU A 466      12.565  18.640  34.737  0.00  0.00           H  
ATOM   4277 HD21 LEU A 466      14.129  17.970  37.361  0.00  0.00           H  
ATOM   4278 HD22 LEU A 466      14.608  19.257  36.262  0.00  0.00           H  
ATOM   4279 HD23 LEU A 466      14.344  19.601  37.963  0.00  0.00           H  
ATOM   4280  N   ILE A 467      13.464  23.185  38.560  0.00111.63           N  
ATOM   4281  CA  ILE A 467      14.556  23.617  39.447  0.00110.48           C  
ATOM   4282  C   ILE A 467      14.038  24.083  40.823  0.00115.84           C  
ATOM   4283  O   ILE A 467      14.696  23.806  41.827  0.00115.53           O  
ATOM   4284  CB  ILE A 467      15.380  24.764  38.771  0.00112.15           C  
ATOM   4285  CG1 ILE A 467      16.075  24.348  37.451  0.00113.54           C  
ATOM   4286  CG2 ILE A 467      16.421  25.423  39.702  0.00111.06           C  
ATOM   4287  CD1 ILE A 467      16.732  22.960  37.447  0.00121.96           C  
ATOM   4288  H   ILE A 467      13.195  23.816  37.817  0.00  0.00           H  
ATOM   4289  HA  ILE A 467      15.214  22.767  39.636  0.00  0.00           H  
ATOM   4290  HB  ILE A 467      14.686  25.564  38.510  0.00  0.00           H  
ATOM   4291 HG12 ILE A 467      15.358  24.391  36.641  0.00  0.00           H  
ATOM   4292 HG13 ILE A 467      16.825  25.091  37.177  0.00  0.00           H  
ATOM   4293 HG21 ILE A 467      17.033  26.145  39.161  0.00  0.00           H  
ATOM   4294 HG22 ILE A 467      15.958  25.974  40.520  0.00  0.00           H  
ATOM   4295 HG23 ILE A 467      17.083  24.675  40.136  0.00  0.00           H  
ATOM   4296 HD11 ILE A 467      17.341  22.823  36.553  0.00  0.00           H  
ATOM   4297 HD12 ILE A 467      17.373  22.821  38.315  0.00  0.00           H  
ATOM   4298 HD13 ILE A 467      15.986  22.165  37.454  0.00  0.00           H  
ATOM   4299  N   TYR A 468      12.895  24.793  40.880  0.00113.90           N  
ATOM   4300  CA  TYR A 468      12.325  25.387  42.099  0.00114.20           C  
ATOM   4301  C   TYR A 468      12.128  24.415  43.290  0.00120.76           C  
ATOM   4302  O   TYR A 468      12.592  24.763  44.376  0.00119.02           O  
ATOM   4303  CB  TYR A 468      11.026  26.167  41.801  0.00115.87           C  
ATOM   4304  CG  TYR A 468      11.051  27.151  40.639  0.00117.86           C  
ATOM   4305  CD1 TYR A 468      12.180  27.949  40.348  0.00118.67           C  
ATOM   4306  CD2 TYR A 468       9.904  27.263  39.830  0.00120.13           C  
ATOM   4307  CE1 TYR A 468      12.165  28.820  39.238  0.00119.91           C  
ATOM   4308  CE2 TYR A 468       9.884  28.140  38.730  0.00121.15           C  
ATOM   4309  CZ  TYR A 468      11.017  28.914  38.428  0.00128.15           C  
ATOM   4310  OH  TYR A 468      10.990  29.757  37.357  0.00129.82           O  
ATOM   4311  H   TYR A 468      12.415  24.982  40.010  0.00  0.00           H  
ATOM   4312  HA  TYR A 468      13.064  26.118  42.430  0.00  0.00           H  
ATOM   4313  HB2 TYR A 468      10.210  25.468  41.627  0.00  0.00           H  
ATOM   4314  HB3 TYR A 468      10.735  26.729  42.690  0.00  0.00           H  
ATOM   4315  HD1 TYR A 468      13.069  27.890  40.959  0.00  0.00           H  
ATOM   4316  HD2 TYR A 468       9.041  26.657  40.049  0.00  0.00           H  
ATOM   4317  HE1 TYR A 468      13.035  29.418  39.010  0.00  0.00           H  
ATOM   4318  HE2 TYR A 468       9.007  28.213  38.107  0.00  0.00           H  
ATOM   4319  HH  TYR A 468      10.175  29.733  36.879  0.00  0.00           H  
ATOM   4320  N   PRO A 469      11.520  23.210  43.140  0.00121.04           N  
ATOM   4321  CA  PRO A 469      11.340  22.264  44.257  0.00122.37           C  
ATOM   4322  C   PRO A 469      12.613  21.492  44.661  0.00126.90           C  
ATOM   4323  O   PRO A 469      12.662  20.969  45.773  0.00126.59           O  
ATOM   4324  CB  PRO A 469      10.257  21.293  43.764  0.00126.41           C  
ATOM   4325  CG  PRO A 469      10.452  21.257  42.262  0.00130.83           C  
ATOM   4326  CD  PRO A 469      10.894  22.677  41.923  0.00124.25           C  
ATOM   4327  HA  PRO A 469      10.975  22.789  45.142  0.00  0.00           H  
ATOM   4328  HB2 PRO A 469      10.312  20.300  44.212  0.00  0.00           H  
ATOM   4329  HB3 PRO A 469       9.271  21.701  43.990  0.00  0.00           H  
ATOM   4330  HG2 PRO A 469      11.251  20.557  42.013  0.00  0.00           H  
ATOM   4331  HG3 PRO A 469       9.565  20.947  41.713  0.00  0.00           H  
ATOM   4332  HD2 PRO A 469      11.554  22.661  41.065  0.00  0.00           H  
ATOM   4333  HD3 PRO A 469      10.020  23.275  41.667  0.00  0.00           H  
ATOM   4334  N   LEU A 470      13.644  21.433  43.798  0.00123.76           N  
ATOM   4335  CA  LEU A 470      14.919  20.758  44.068  0.00123.79           C  
ATOM   4336  C   LEU A 470      15.749  21.539  45.106  0.00126.56           C  
ATOM   4337  O   LEU A 470      16.453  20.931  45.912  0.00126.53           O  
ATOM   4338  CB  LEU A 470      15.687  20.637  42.726  0.00124.21           C  
ATOM   4339  CG  LEU A 470      16.874  19.641  42.702  0.00130.28           C  
ATOM   4340  CD1 LEU A 470      17.012  18.998  41.312  0.00132.07           C  
ATOM   4341  CD2 LEU A 470      18.215  20.286  43.096  0.00131.63           C  
ATOM   4342  H   LEU A 470      13.546  21.890  42.902  0.00  0.00           H  
ATOM   4343  HA  LEU A 470      14.707  19.760  44.456  0.00  0.00           H  
ATOM   4344  HB2 LEU A 470      14.962  20.309  41.978  0.00  0.00           H  
ATOM   4345  HB3 LEU A 470      16.020  21.615  42.378  0.00  0.00           H  
ATOM   4346  HG  LEU A 470      16.664  18.832  43.403  0.00  0.00           H  
ATOM   4347 HD11 LEU A 470      17.823  18.270  41.292  0.00  0.00           H  
ATOM   4348 HD12 LEU A 470      16.100  18.475  41.023  0.00  0.00           H  
ATOM   4349 HD13 LEU A 470      17.221  19.749  40.548  0.00  0.00           H  
ATOM   4350 HD21 LEU A 470      19.039  19.582  42.976  0.00  0.00           H  
ATOM   4351 HD22 LEU A 470      18.430  21.156  42.476  0.00  0.00           H  
ATOM   4352 HD23 LEU A 470      18.227  20.608  44.133  0.00  0.00           H  
ATOM   4353  N   CYS A 471      15.649  22.878  45.090  0.00121.90           N  
ATOM   4354  CA  CYS A 471      16.425  23.789  45.927  0.00120.22           C  
ATOM   4355  C   CYS A 471      15.599  24.320  47.113  0.00122.63           C  
ATOM   4356  O   CYS A 471      16.119  24.367  48.228  0.00121.42           O  
ATOM   4357  CB  CYS A 471      16.844  24.986  45.055  0.00119.66           C  
ATOM   4358  SG  CYS A 471      17.924  24.443  43.698  0.00124.34           S  
ATOM   4359  H   CYS A 471      15.039  23.291  44.398  0.00  0.00           H  
ATOM   4360  HA  CYS A 471      17.319  23.299  46.316  0.00  0.00           H  
ATOM   4361  HB2 CYS A 471      15.969  25.473  44.626  0.00  0.00           H  
ATOM   4362  HB3 CYS A 471      17.382  25.727  45.646  0.00  0.00           H  
ATOM   4363  HG  CYS A 471      18.013  25.634  43.100  0.00  0.00           H  
ATOM   4364  N   ASN A 472      14.335  24.721  46.888  0.00119.21           N  
ATOM   4365  CA  ASN A 472      13.457  25.334  47.889  0.00118.92           C  
ATOM   4366  C   ASN A 472      12.518  24.264  48.473  0.00124.38           C  
ATOM   4367  O   ASN A 472      11.916  23.478  47.741  0.00125.28           O  
ATOM   4368  CB  ASN A 472      12.639  26.441  47.186  0.00118.70           C  
ATOM   4369  CG  ASN A 472      11.860  27.334  48.155  0.00134.84           C  
ATOM   4370  ND2 ASN A 472      12.436  28.477  48.531  0.00124.89           N  
ATOM   4371  OD1 ASN A 472      10.750  26.995  48.556  0.00128.38           O  
ATOM   4372  H   ASN A 472      13.954  24.615  45.956  0.00  0.00           H  
ATOM   4373  HA  ASN A 472      14.054  25.783  48.686  0.00  0.00           H  
ATOM   4374  HB2 ASN A 472      13.316  27.072  46.612  0.00  0.00           H  
ATOM   4375  HB3 ASN A 472      11.943  26.021  46.465  0.00  0.00           H  
ATOM   4376 HD21 ASN A 472      13.347  28.729  48.176  0.00  0.00           H  
ATOM   4377 HD22 ASN A 472      11.948  29.095  49.163  0.00  0.00           H  
ATOM   4378  N   GLU A 473      12.402  24.269  49.811  0.00120.42           N  
ATOM   4379  CA  GLU A 473      11.702  23.275  50.623  0.00121.23           C  
ATOM   4380  C   GLU A 473      10.173  23.479  50.615  0.00124.85           C  
ATOM   4381  O   GLU A 473       9.432  22.496  50.607  0.00125.83           O  
ATOM   4382  CB  GLU A 473      12.207  23.431  52.081  0.00122.15           C  
ATOM   4383  CG  GLU A 473      12.148  22.139  52.921  0.00134.59           C  
ATOM   4384  CD  GLU A 473      13.256  21.149  52.554  0.00153.86           C  
ATOM   4385  OE1 GLU A 473      14.437  21.524  52.728  0.00142.94           O  
ATOM   4386  OE2 GLU A 473      12.908  20.038  52.098  0.00150.31           O1-
ATOM   4387  H   GLU A 473      12.905  24.984  50.316  0.00  0.00           H  
ATOM   4388  HA  GLU A 473      11.941  22.281  50.238  0.00  0.00           H  
ATOM   4389  HB2 GLU A 473      13.235  23.795  52.083  0.00  0.00           H  
ATOM   4390  HB3 GLU A 473      11.650  24.215  52.598  0.00  0.00           H  
ATOM   4391  HG2 GLU A 473      12.270  22.389  53.975  0.00  0.00           H  
ATOM   4392  HG3 GLU A 473      11.172  21.661  52.831  0.00  0.00           H  
ATOM   4393  N   ASN A 474       9.704  24.742  50.601  0.00120.20           N  
ATOM   4394  CA  ASN A 474       8.283  25.112  50.563  0.00121.15           C  
ATOM   4395  C   ASN A 474       7.631  24.775  49.213  0.00126.79           C  
ATOM   4396  O   ASN A 474       6.491  24.311  49.200  0.00128.72           O  
ATOM   4397  CB  ASN A 474       8.116  26.622  50.866  0.00120.84           C  
ATOM   4398  CG  ASN A 474       8.101  26.927  52.365  0.00145.54           C  
ATOM   4399  ND2 ASN A 474       9.253  27.284  52.937  0.00139.49           N  
ATOM   4400  OD1 ASN A 474       7.052  26.850  53.000  0.00138.81           O  
ATOM   4401  H   ASN A 474      10.375  25.496  50.574  0.00  0.00           H  
ATOM   4402  HA  ASN A 474       7.754  24.531  51.321  0.00  0.00           H  
ATOM   4403  HB2 ASN A 474       8.886  27.214  50.372  0.00  0.00           H  
ATOM   4404  HB3 ASN A 474       7.168  26.989  50.472  0.00  0.00           H  
ATOM   4405 HD21 ASN A 474      10.095  27.353  52.386  0.00  0.00           H  
ATOM   4406 HD22 ASN A 474       9.271  27.493  53.924  0.00  0.00           H  
ATOM   4407  N   PHE A 475       8.368  24.935  48.099  0.00122.12           N  
ATOM   4408  CA  PHE A 475       7.952  24.527  46.755  0.00122.47           C  
ATOM   4409  C   PHE A 475       7.878  23.000  46.603  0.00127.70           C  
ATOM   4410  O   PHE A 475       6.969  22.514  45.935  0.00128.72           O  
ATOM   4411  CB  PHE A 475       8.944  25.085  45.710  0.00122.76           C  
ATOM   4412  CG  PHE A 475       8.482  26.361  45.035  0.00123.60           C  
ATOM   4413  CD1 PHE A 475       7.731  26.280  43.845  0.00127.27           C  
ATOM   4414  CD2 PHE A 475       8.791  27.625  45.578  0.00124.43           C  
ATOM   4415  CE1 PHE A 475       7.286  27.450  43.201  0.00127.82           C  
ATOM   4416  CE2 PHE A 475       8.354  28.796  44.930  0.00126.94           C  
ATOM   4417  CZ  PHE A 475       7.600  28.710  43.743  0.00125.83           C  
ATOM   4418  H   PHE A 475       9.294  25.329  48.197  0.00  0.00           H  
ATOM   4419  HA  PHE A 475       6.955  24.924  46.558  0.00  0.00           H  
ATOM   4420  HB2 PHE A 475       9.923  25.241  46.158  0.00  0.00           H  
ATOM   4421  HB3 PHE A 475       9.120  24.365  44.909  0.00  0.00           H  
ATOM   4422  HD1 PHE A 475       7.498  25.314  43.425  0.00  0.00           H  
ATOM   4423  HD2 PHE A 475       9.362  27.701  46.491  0.00  0.00           H  
ATOM   4424  HE1 PHE A 475       6.706  27.377  42.293  0.00  0.00           H  
ATOM   4425  HE2 PHE A 475       8.594  29.762  45.346  0.00  0.00           H  
ATOM   4426  HZ  PHE A 475       7.260  29.610  43.251  0.00  0.00           H  
ATOM   4427  N   LYS A 476       8.802  22.255  47.238  0.00124.28           N  
ATOM   4428  CA  LYS A 476       8.903  20.794  47.186  0.00126.06           C  
ATOM   4429  C   LYS A 476       7.669  20.097  47.781  0.00133.62           C  
ATOM   4430  O   LYS A 476       7.192  19.115  47.215  0.00135.21           O  
ATOM   4431  CB  LYS A 476      10.165  20.365  47.961  0.00127.09           C  
ATOM   4432  CG  LYS A 476      10.615  18.914  47.700  0.00134.88           C  
ATOM   4433  CD  LYS A 476      11.610  18.410  48.757  0.00140.29           C  
ATOM   4434  CE  LYS A 476      10.916  17.965  50.056  0.00148.60           C  
ATOM   4435  NZ  LYS A 476      11.893  17.608  51.097  0.00153.50           N1+
ATOM   4436  H   LYS A 476       9.511  22.739  47.769  0.00  0.00           H  
ATOM   4437  HA  LYS A 476       8.999  20.497  46.142  0.00  0.00           H  
ATOM   4438  HB2 LYS A 476      10.993  21.026  47.714  0.00  0.00           H  
ATOM   4439  HB3 LYS A 476       9.998  20.515  49.027  0.00  0.00           H  
ATOM   4440  HG2 LYS A 476       9.764  18.234  47.662  0.00  0.00           H  
ATOM   4441  HG3 LYS A 476      11.076  18.869  46.713  0.00  0.00           H  
ATOM   4442  HD2 LYS A 476      12.164  17.566  48.347  0.00  0.00           H  
ATOM   4443  HD3 LYS A 476      12.348  19.187  48.964  0.00  0.00           H  
ATOM   4444  HE2 LYS A 476      10.278  18.755  50.452  0.00  0.00           H  
ATOM   4445  HE3 LYS A 476      10.274  17.106  49.862  0.00  0.00           H  
ATOM   4446  HZ1 LYS A 476      12.393  18.447  51.383  0.00  0.00           H  
ATOM   4447  HZ2 LYS A 476      11.414  17.230  51.901  0.00  0.00           H  
ATOM   4448  HZ3 LYS A 476      12.551  16.930  50.741  0.00  0.00           H  
ATOM   4449  N   LYS A 477       7.154  20.616  48.908  0.00130.87           N  
ATOM   4450  CA  LYS A 477       6.013  20.055  49.624  0.00133.16           C  
ATOM   4451  C   LYS A 477       4.679  20.494  48.994  0.00140.27           C  
ATOM   4452  O   LYS A 477       3.736  19.705  48.992  0.00142.16           O  
ATOM   4453  CB  LYS A 477       6.074  20.545  51.087  0.00134.21           C  
ATOM   4454  CG  LYS A 477       5.179  19.727  52.036  0.00139.50           C  
ATOM   4455  CD  LYS A 477       5.252  20.211  53.490  0.00143.78           C  
ATOM   4456  CE  LYS A 477       4.424  19.329  54.435  0.00153.24           C  
ATOM   4457  NZ  LYS A 477       4.460  19.838  55.816  0.00160.32           N1+
ATOM   4458  H   LYS A 477       7.603  21.429  49.308  0.00  0.00           H  
ATOM   4459  HA  LYS A 477       6.082  18.965  49.606  0.00  0.00           H  
ATOM   4460  HB2 LYS A 477       7.102  20.468  51.445  0.00  0.00           H  
ATOM   4461  HB3 LYS A 477       5.819  21.605  51.147  0.00  0.00           H  
ATOM   4462  HG2 LYS A 477       4.141  19.767  51.703  0.00  0.00           H  
ATOM   4463  HG3 LYS A 477       5.475  18.678  51.990  0.00  0.00           H  
ATOM   4464  HD2 LYS A 477       6.292  20.223  53.820  0.00  0.00           H  
ATOM   4465  HD3 LYS A 477       4.898  21.242  53.542  0.00  0.00           H  
ATOM   4466  HE2 LYS A 477       3.385  19.290  54.105  0.00  0.00           H  
ATOM   4467  HE3 LYS A 477       4.802  18.306  54.427  0.00  0.00           H  
ATOM   4468  HZ1 LYS A 477       4.068  20.768  55.844  0.00  0.00           H  
ATOM   4469  HZ2 LYS A 477       3.919  19.229  56.414  0.00  0.00           H  
ATOM   4470  HZ3 LYS A 477       5.415  19.866  56.143  0.00  0.00           H  
ATOM   4471  N   THR A 478       4.599  21.718  48.435  0.00137.20           N  
ATOM   4472  CA  THR A 478       3.398  22.254  47.782  0.00138.99           C  
ATOM   4473  C   THR A 478       3.175  21.578  46.412  0.00145.75           C  
ATOM   4474  O   THR A 478       2.026  21.355  46.033  0.00147.47           O  
ATOM   4475  CB  THR A 478       3.543  23.793  47.620  0.00146.07           C  
ATOM   4476  CG2 THR A 478       2.349  24.484  46.932  0.00146.31           C  
ATOM   4477  OG1 THR A 478       3.622  24.376  48.905  0.00144.62           O  
ATOM   4478  H   THR A 478       5.416  22.313  48.465  0.00  0.00           H  
ATOM   4479  HA  THR A 478       2.528  22.044  48.408  0.00  0.00           H  
ATOM   4480  HB  THR A 478       4.458  24.036  47.076  0.00  0.00           H  
ATOM   4481  HG1 THR A 478       4.466  24.165  49.280  0.00  0.00           H  
ATOM   4482 HG21 THR A 478       2.471  25.568  46.932  0.00  0.00           H  
ATOM   4483 HG22 THR A 478       2.244  24.177  45.891  0.00  0.00           H  
ATOM   4484 HG23 THR A 478       1.412  24.258  47.442  0.00  0.00           H  
ATOM   4485  N   PHE A 479       4.258  21.196  45.708  0.00142.53           N  
ATOM   4486  CA  PHE A 479       4.224  20.452  44.446  0.00144.22           C  
ATOM   4487  C   PHE A 479       3.875  18.972  44.663  0.00152.09           C  
ATOM   4488  O   PHE A 479       3.194  18.391  43.820  0.00153.95           O  
ATOM   4489  CB  PHE A 479       5.603  20.528  43.757  0.00144.24           C  
ATOM   4490  CG  PHE A 479       5.859  21.752  42.891  0.00144.14           C  
ATOM   4491  CD1 PHE A 479       5.188  22.980  43.100  0.00146.61           C  
ATOM   4492  CD2 PHE A 479       6.782  21.641  41.832  0.00145.46           C  
ATOM   4493  CE1 PHE A 479       5.426  24.071  42.245  0.00146.15           C  
ATOM   4494  CE2 PHE A 479       7.031  22.736  40.987  0.00146.84           C  
ATOM   4495  CZ  PHE A 479       6.350  23.948  41.193  0.00144.37           C  
ATOM   4496  H   PHE A 479       5.171  21.431  46.075  0.00  0.00           H  
ATOM   4497  HA  PHE A 479       3.470  20.880  43.784  0.00  0.00           H  
ATOM   4498  HB2 PHE A 479       6.407  20.430  44.487  0.00  0.00           H  
ATOM   4499  HB3 PHE A 479       5.720  19.669  43.092  0.00  0.00           H  
ATOM   4500  HD1 PHE A 479       4.477  23.101  43.903  0.00  0.00           H  
ATOM   4501  HD2 PHE A 479       7.292  20.706  41.655  0.00  0.00           H  
ATOM   4502  HE1 PHE A 479       4.904  25.004  42.399  0.00  0.00           H  
ATOM   4503  HE2 PHE A 479       7.731  22.637  40.174  0.00  0.00           H  
ATOM   4504  HZ  PHE A 479       6.534  24.778  40.538  0.00  0.00           H  
ATOM   4505  N   LYS A 480       4.295  18.373  45.790  0.00149.48           N  
ATOM   4506  CA  LYS A 480       3.939  17.005  46.168  0.00152.33           C  
ATOM   4507  C   LYS A 480       2.469  16.908  46.607  0.00159.38           C  
ATOM   4508  O   LYS A 480       1.787  15.963  46.216  0.00161.76           O  
ATOM   4509  CB  LYS A 480       4.843  16.536  47.327  0.00154.06           C  
ATOM   4510  CG  LYS A 480       6.188  15.971  46.845  0.00166.72           C  
ATOM   4511  CD  LYS A 480       7.077  15.515  48.011  0.00175.76           C  
ATOM   4512  CE  LYS A 480       8.384  14.867  47.534  0.00183.10           C  
ATOM   4513  NZ  LYS A 480       9.161  14.335  48.666  0.00188.32           N1+
ATOM   4514  H   LYS A 480       4.863  18.903  46.436  0.00  0.00           H  
ATOM   4515  HA  LYS A 480       4.074  16.343  45.310  0.00  0.00           H  
ATOM   4516  HB2 LYS A 480       5.007  17.351  48.033  0.00  0.00           H  
ATOM   4517  HB3 LYS A 480       4.345  15.749  47.895  0.00  0.00           H  
ATOM   4518  HG2 LYS A 480       6.001  15.125  46.182  0.00  0.00           H  
ATOM   4519  HG3 LYS A 480       6.714  16.715  46.247  0.00  0.00           H  
ATOM   4520  HD2 LYS A 480       7.300  16.367  48.654  0.00  0.00           H  
ATOM   4521  HD3 LYS A 480       6.522  14.802  48.623  0.00  0.00           H  
ATOM   4522  HE2 LYS A 480       8.172  14.048  46.846  0.00  0.00           H  
ATOM   4523  HE3 LYS A 480       8.992  15.594  46.994  0.00  0.00           H  
ATOM   4524  HZ1 LYS A 480       9.384  15.082  49.307  0.00  0.00           H  
ATOM   4525  HZ2 LYS A 480       8.617  13.632  49.146  0.00  0.00           H  
ATOM   4526  HZ3 LYS A 480      10.014  13.918  48.321  0.00  0.00           H  
ATOM   4527  N   ARG A 481       1.974  17.884  47.388  0.00155.58           N  
ATOM   4528  CA  ARG A 481       0.612  17.899  47.921  0.00157.91           C  
ATOM   4529  C   ARG A 481      -0.453  18.110  46.828  0.00163.40           C  
ATOM   4530  O   ARG A 481      -1.533  17.535  46.942  0.00165.55           O  
ATOM   4531  CB  ARG A 481       0.506  18.991  49.011  0.00  0.00           C  
ATOM   4532  CG  ARG A 481      -0.866  19.051  49.713  0.00  0.00           C  
ATOM   4533  CD  ARG A 481      -0.888  19.985  50.929  0.00  0.00           C  
ATOM   4534  NE  ARG A 481      -2.222  20.000  51.548  0.00  0.00           N  
ATOM   4535  CZ  ARG A 481      -2.596  20.745  52.602  0.00  0.00           C  
ATOM   4536  NH1 ARG A 481      -1.738  21.579  53.207  0.00  0.00           N  
ATOM   4537  NH2 ARG A 481      -3.853  20.654  53.054  0.00  0.00           N1+
ATOM   4538  H   ARG A 481       2.591  18.633  47.672  0.00  0.00           H  
ATOM   4539  HA  ARG A 481       0.425  16.930  48.388  0.00  0.00           H  
ATOM   4540  HB2 ARG A 481       1.270  18.801  49.766  0.00  0.00           H  
ATOM   4541  HB3 ARG A 481       0.740  19.969  48.586  0.00  0.00           H  
ATOM   4542  HG2 ARG A 481      -1.633  19.377  49.009  0.00  0.00           H  
ATOM   4543  HG3 ARG A 481      -1.150  18.046  50.030  0.00  0.00           H  
ATOM   4544  HD2 ARG A 481      -0.157  19.661  51.670  0.00  0.00           H  
ATOM   4545  HD3 ARG A 481      -0.623  21.000  50.628  0.00  0.00           H  
ATOM   4546  HE  ARG A 481      -2.908  19.393  51.122  0.00  0.00           H  
ATOM   4547 HH11 ARG A 481      -0.796  21.674  52.855  0.00  0.00           H  
ATOM   4548 HH12 ARG A 481      -2.032  22.145  53.990  0.00  0.00           H  
ATOM   4549 HH21 ARG A 481      -4.515  20.037  52.605  0.00  0.00           H  
ATOM   4550 HH22 ARG A 481      -4.157  21.210  53.841  0.00  0.00           H  
ATOM   4551  N   ILE A 482      -0.157  18.894  45.775  0.00158.93           N  
ATOM   4552  CA  ILE A 482      -1.104  19.197  44.697  0.00160.57           C  
ATOM   4553  C   ILE A 482      -1.121  18.102  43.606  0.00167.73           C  
ATOM   4554  O   ILE A 482      -2.138  17.963  42.927  0.00169.88           O  
ATOM   4555  CB  ILE A 482      -0.769  20.596  44.104  0.00161.12           C  
ATOM   4556  CG1 ILE A 482      -1.973  21.218  43.360  0.00163.16           C  
ATOM   4557  CG2 ILE A 482       0.493  20.637  43.219  0.00159.90           C  
ATOM   4558  CD1 ILE A 482      -2.156  22.708  43.667  0.00168.84           C  
ATOM   4559  H   ILE A 482       0.748  19.343  45.742  0.00  0.00           H  
ATOM   4560  HA  ILE A 482      -2.103  19.243  45.136  0.00  0.00           H  
ATOM   4561  HB  ILE A 482      -0.568  21.236  44.964  0.00  0.00           H  
ATOM   4562 HG12 ILE A 482      -1.873  21.069  42.284  0.00  0.00           H  
ATOM   4563 HG13 ILE A 482      -2.898  20.712  43.637  0.00  0.00           H  
ATOM   4564 HG21 ILE A 482       0.781  21.664  42.996  0.00  0.00           H  
ATOM   4565 HG22 ILE A 482       1.328  20.165  43.726  0.00  0.00           H  
ATOM   4566 HG23 ILE A 482       0.351  20.121  42.269  0.00  0.00           H  
ATOM   4567 HD11 ILE A 482      -2.995  23.109  43.101  0.00  0.00           H  
ATOM   4568 HD12 ILE A 482      -2.363  22.870  44.725  0.00  0.00           H  
ATOM   4569 HD13 ILE A 482      -1.268  23.284  43.405  0.00  0.00           H  
ATOM   4570  N   LEU A 483      -0.049  17.294  43.471  0.00164.26           N  
ATOM   4571  CA  LEU A 483       0.007  16.135  42.570  0.00166.49           C  
ATOM   4572  C   LEU A 483      -0.842  14.967  43.099  0.00173.31           C  
ATOM   4573  O   LEU A 483      -1.505  14.294  42.311  0.00175.70           O  
ATOM   4574  CB  LEU A 483       1.468  15.645  42.424  0.00165.16           C  
ATOM   4575  CG  LEU A 483       2.304  16.408  41.374  0.00167.55           C  
ATOM   4576  CD1 LEU A 483       3.796  16.068  41.525  0.00165.94           C  
ATOM   4577  CD2 LEU A 483       1.848  16.109  39.935  0.00172.33           C  
ATOM   4578  H   LEU A 483       0.758  17.469  44.052  0.00  0.00           H  
ATOM   4579  HA  LEU A 483      -0.399  16.419  41.599  0.00  0.00           H  
ATOM   4580  HB2 LEU A 483       1.960  15.702  43.397  0.00  0.00           H  
ATOM   4581  HB3 LEU A 483       1.493  14.587  42.156  0.00  0.00           H  
ATOM   4582  HG  LEU A 483       2.187  17.478  41.549  0.00  0.00           H  
ATOM   4583 HD11 LEU A 483       4.403  16.646  40.827  0.00  0.00           H  
ATOM   4584 HD12 LEU A 483       4.158  16.286  42.529  0.00  0.00           H  
ATOM   4585 HD13 LEU A 483       3.982  15.011  41.331  0.00  0.00           H  
ATOM   4586 HD21 LEU A 483       2.481  16.623  39.211  0.00  0.00           H  
ATOM   4587 HD22 LEU A 483       1.898  15.042  39.717  0.00  0.00           H  
ATOM   4588 HD23 LEU A 483       0.826  16.437  39.751  0.00  0.00           H  
ATOM   4589  N   HIS A 484      -0.849  14.759  44.426  0.00169.19           N  
ATOM   4590  CA  HIS A 484      -1.675  13.763  45.113  0.00172.17           C  
ATOM   4591  C   HIS A 484      -2.998  14.376  45.621  0.00175.98           C  
ATOM   4592  O   HIS A 484      -3.766  13.691  46.296  0.00177.90           O  
ATOM   4593  CB  HIS A 484      -0.866  13.162  46.282  0.00172.59           C  
ATOM   4594  CG  HIS A 484       0.427  12.515  45.838  0.00174.92           C  
ATOM   4595  CD2 HIS A 484       0.702  11.259  45.342  0.00179.11           C  
ATOM   4596  ND1 HIS A 484       1.631  13.195  45.796  0.00172.95           N  
ATOM   4597  CE1 HIS A 484       2.547  12.363  45.296  0.00172.61           C  
ATOM   4598  NE2 HIS A 484       2.054  11.167  44.999  0.00176.65           N  
ATOM   4599  H   HIS A 484      -0.271  15.354  45.002  0.00  0.00           H  
ATOM   4600  HA  HIS A 484      -1.935  12.954  44.429  0.00  0.00           H  
ATOM   4601  HB2 HIS A 484      -0.643  13.922  47.032  0.00  0.00           H  
ATOM   4602  HB3 HIS A 484      -1.458  12.397  46.785  0.00  0.00           H  
ATOM   4603  HD1 HIS A 484       1.780  14.162  46.063  0.00  0.00           H  
ATOM   4604  HD2 HIS A 484       0.030  10.428  45.184  0.00  0.00           H  
ATOM   4605  HE1 HIS A 484       3.580  12.636  45.142  0.00  0.00           H  
ATOM   4606  N   ILE A 485      -3.273  15.645  45.260  0.00170.33           N  
ATOM   4607  CA  ILE A 485      -4.545  16.367  45.336  0.00178.37           C  
ATOM   4608  C   ILE A 485      -4.915  16.667  46.795  0.00175.36           C  
ATOM   4609  O   ILE A 485      -4.722  17.752  47.339  0.00117.73           O  
ATOM   4610  CB  ILE A 485      -5.656  15.672  44.489  0.00185.13           C  
ATOM   4611  CG1 ILE A 485      -5.267  15.619  42.989  0.00184.47           C  
ATOM   4612  CG2 ILE A 485      -7.042  16.333  44.648  0.00187.42           C  
ATOM   4613  CD1 ILE A 485      -5.809  14.384  42.260  0.00191.86           C  
ATOM   4614  H   ILE A 485      -2.546  16.123  44.749  0.00  0.00           H  
ATOM   4615  HA  ILE A 485      -4.351  17.331  44.864  0.00  0.00           H  
ATOM   4616  HB  ILE A 485      -5.757  14.647  44.847  0.00  0.00           H  
ATOM   4617 HG12 ILE A 485      -5.601  16.526  42.484  0.00  0.00           H  
ATOM   4618 HG13 ILE A 485      -4.184  15.610  42.864  0.00  0.00           H  
ATOM   4619 HG21 ILE A 485      -7.781  15.860  44.002  0.00  0.00           H  
ATOM   4620 HG22 ILE A 485      -7.419  16.251  45.667  0.00  0.00           H  
ATOM   4621 HG23 ILE A 485      -7.008  17.392  44.389  0.00  0.00           H  
ATOM   4622 HD11 ILE A 485      -5.538  14.408  41.205  0.00  0.00           H  
ATOM   4623 HD12 ILE A 485      -5.395  13.470  42.687  0.00  0.00           H  
ATOM   4624 HD13 ILE A 485      -6.896  14.322  42.324  0.00  0.00           H  
ATOM   4625  HXT ILE A 485      -5.361  15.813  47.307  0.00  0.00           H  
ATOM   4626  N   ASN A1002      34.188  23.454  58.971  0.00 45.79           N  
ATOM   4627  CA  ASN A1002      35.081  22.307  59.077  0.00 42.34           C  
ATOM   4628  C   ASN A1002      35.115  21.879  60.549  0.00 39.53           C  
ATOM   4629  O   ASN A1002      34.468  22.506  61.387  0.00 39.40           O  
ATOM   4630  CB  ASN A1002      36.468  22.566  58.432  0.00 41.64           C  
ATOM   4631  CG  ASN A1002      37.158  23.831  58.947  0.00 54.35           C  
ATOM   4632  ND2 ASN A1002      37.179  24.894  58.141  0.00 48.98           N  
ATOM   4633  OD1 ASN A1002      37.644  23.848  60.073  0.00 43.76           O  
ATOM   4634  H   ASN A1002      33.890  23.846  59.854  0.00  0.00           H  
ATOM   4635  HA  ASN A1002      34.613  21.482  58.537  0.00  0.00           H  
ATOM   4636  HB2 ASN A1002      37.133  21.719  58.600  0.00  0.00           H  
ATOM   4637  HB3 ASN A1002      36.363  22.638  57.349  0.00  0.00           H  
ATOM   4638 HD21 ASN A1002      36.763  24.840  57.223  0.00  0.00           H  
ATOM   4639 HD22 ASN A1002      37.615  25.749  58.457  0.00  0.00           H  
ATOM   4640  N   ILE A1003      35.860  20.815  60.874  0.00 30.16           N  
ATOM   4641  CA  ILE A1003      35.960  20.274  62.230  0.00 25.78           C  
ATOM   4642  C   ILE A1003      36.677  21.217  63.229  0.00 27.93           C  
ATOM   4643  O   ILE A1003      36.312  21.212  64.404  0.00 28.45           O  
ATOM   4644  CB  ILE A1003      36.605  18.866  62.162  0.00 27.50           C  
ATOM   4645  CG1 ILE A1003      36.458  18.112  63.500  0.00 25.37           C  
ATOM   4646  CG2 ILE A1003      38.062  18.870  61.655  0.00 28.77           C  
ATOM   4647  CD1 ILE A1003      36.749  16.615  63.396  0.00 29.89           C  
ATOM   4648  H   ILE A1003      36.371  20.338  60.145  0.00  0.00           H  
ATOM   4649  HA  ILE A1003      34.936  20.149  62.588  0.00  0.00           H  
ATOM   4650  HB  ILE A1003      36.021  18.306  61.431  0.00  0.00           H  
ATOM   4651 HG12 ILE A1003      37.107  18.545  64.259  0.00  0.00           H  
ATOM   4652 HG13 ILE A1003      35.438  18.230  63.867  0.00  0.00           H  
ATOM   4653 HG21 ILE A1003      38.417  17.857  61.468  0.00  0.00           H  
ATOM   4654 HG22 ILE A1003      38.162  19.416  60.717  0.00  0.00           H  
ATOM   4655 HG23 ILE A1003      38.739  19.322  62.376  0.00  0.00           H  
ATOM   4656 HD11 ILE A1003      36.417  16.116  64.302  0.00  0.00           H  
ATOM   4657 HD12 ILE A1003      36.227  16.162  62.554  0.00  0.00           H  
ATOM   4658 HD13 ILE A1003      37.814  16.417  63.279  0.00  0.00           H  
ATOM   4659  N   PHE A1004      37.632  22.062  62.783  0.00 22.19           N  
ATOM   4660  CA  PHE A1004      38.264  23.097  63.615  0.00 19.84           C  
ATOM   4661  C   PHE A1004      37.269  24.210  63.954  0.00 22.79           C  
ATOM   4662  O   PHE A1004      37.185  24.589  65.120  0.00 20.83           O  
ATOM   4663  CB  PHE A1004      39.521  23.678  62.921  0.00 21.27           C  
ATOM   4664  CG  PHE A1004      40.130  24.916  63.573  0.00 20.77           C  
ATOM   4665  CD1 PHE A1004      40.836  24.818  64.791  0.00 22.32           C  
ATOM   4666  CD2 PHE A1004      39.973  26.180  62.965  0.00 22.00           C  
ATOM   4667  CE1 PHE A1004      41.394  25.967  65.384  0.00 22.07           C  
ATOM   4668  CE2 PHE A1004      40.522  27.331  63.562  0.00 24.04           C  
ATOM   4669  CZ  PHE A1004      41.239  27.223  64.768  0.00 20.89           C  
ATOM   4670  H   PHE A1004      37.875  22.043  61.802  0.00  0.00           H  
ATOM   4671  HA  PHE A1004      38.564  22.663  64.567  0.00  0.00           H  
ATOM   4672  HB2 PHE A1004      40.295  22.911  62.875  0.00  0.00           H  
ATOM   4673  HB3 PHE A1004      39.305  23.922  61.884  0.00  0.00           H  
ATOM   4674  HD1 PHE A1004      40.950  23.863  65.277  0.00  0.00           H  
ATOM   4675  HD2 PHE A1004      39.427  26.272  62.037  0.00  0.00           H  
ATOM   4676  HE1 PHE A1004      41.945  25.884  66.310  0.00  0.00           H  
ATOM   4677  HE2 PHE A1004      40.399  28.293  63.087  0.00  0.00           H  
ATOM   4678  HZ  PHE A1004      41.675  28.103  65.216  0.00  0.00           H  
ATOM   4679  N   GLU A1005      36.498  24.693  62.967  0.00 20.06           N  
ATOM   4680  CA  GLU A1005      35.479  25.720  63.166  0.00 19.76           C  
ATOM   4681  C   GLU A1005      34.291  25.200  63.996  0.00 21.92           C  
ATOM   4682  O   GLU A1005      33.745  25.971  64.776  0.00 21.99           O  
ATOM   4683  CB  GLU A1005      34.992  26.243  61.796  0.00 22.98           C  
ATOM   4684  CG  GLU A1005      36.072  26.971  60.962  0.00 36.97           C  
ATOM   4685  CD  GLU A1005      36.685  28.206  61.635  0.00 62.69           C  
ATOM   4686  OE1 GLU A1005      35.946  28.913  62.356  0.00 62.75           O  
ATOM   4687  OE2 GLU A1005      37.896  28.426  61.416  0.00 54.58           O1-
ATOM   4688  H   GLU A1005      36.628  24.334  62.031  0.00  0.00           H  
ATOM   4689  HA  GLU A1005      35.928  26.540  63.728  0.00  0.00           H  
ATOM   4690  HB2 GLU A1005      34.611  25.408  61.207  0.00  0.00           H  
ATOM   4691  HB3 GLU A1005      34.145  26.916  61.938  0.00  0.00           H  
ATOM   4692  HG2 GLU A1005      36.880  26.282  60.722  0.00  0.00           H  
ATOM   4693  HG3 GLU A1005      35.645  27.285  60.009  0.00  0.00           H  
ATOM   4694  N   MET A1006      33.950  23.900  63.899  0.00 17.80           N  
ATOM   4695  CA  MET A1006      32.906  23.206  64.662  0.00 16.01           C  
ATOM   4696  C   MET A1006      33.224  23.178  66.165  0.00 16.66           C  
ATOM   4697  O   MET A1006      32.408  23.615  66.974  0.00 17.84           O  
ATOM   4698  CB  MET A1006      32.806  21.757  64.141  0.00 18.49           C  
ATOM   4699  CG  MET A1006      31.613  20.951  64.670  0.00 22.19           C  
ATOM   4700  SD  MET A1006      31.815  19.160  64.463  0.00 26.91           S  
ATOM   4701  CE  MET A1006      30.079  18.655  64.520  0.00 24.25           C  
ATOM   4702  H   MET A1006      34.453  23.343  63.222  0.00  0.00           H  
ATOM   4703  HA  MET A1006      31.958  23.722  64.498  0.00  0.00           H  
ATOM   4704  HB2 MET A1006      32.738  21.773  63.056  0.00  0.00           H  
ATOM   4705  HB3 MET A1006      33.724  21.218  64.369  0.00  0.00           H  
ATOM   4706  HG2 MET A1006      31.429  21.141  65.727  0.00  0.00           H  
ATOM   4707  HG3 MET A1006      30.721  21.272  64.135  0.00  0.00           H  
ATOM   4708  HE1 MET A1006      29.987  17.602  64.267  0.00  0.00           H  
ATOM   4709  HE2 MET A1006      29.659  18.819  65.512  0.00  0.00           H  
ATOM   4710  HE3 MET A1006      29.501  19.223  63.792  0.00  0.00           H  
ATOM   4711  N   LEU A1007      34.415  22.678  66.528  0.00 10.38           N  
ATOM   4712  CA  LEU A1007      34.893  22.588  67.906  0.00  8.58           C  
ATOM   4713  C   LEU A1007      35.379  23.941  68.457  0.00 11.32           C  
ATOM   4714  O   LEU A1007      35.518  24.068  69.672  0.00 10.67           O  
ATOM   4715  CB  LEU A1007      36.007  21.517  67.968  0.00  7.92           C  
ATOM   4716  CG  LEU A1007      35.422  20.098  68.173  0.00 10.30           C  
ATOM   4717  CD1 LEU A1007      36.125  19.021  67.337  0.00 11.76           C  
ATOM   4718  CD2 LEU A1007      35.418  19.728  69.663  0.00  8.98           C  
ATOM   4719  H   LEU A1007      35.031  22.335  65.803  0.00  0.00           H  
ATOM   4720  HA  LEU A1007      34.068  22.281  68.551  0.00  0.00           H  
ATOM   4721  HB2 LEU A1007      36.612  21.562  67.062  0.00  0.00           H  
ATOM   4722  HB3 LEU A1007      36.702  21.724  68.781  0.00  0.00           H  
ATOM   4723  HG  LEU A1007      34.389  20.102  67.829  0.00  0.00           H  
ATOM   4724 HD11 LEU A1007      35.642  18.052  67.461  0.00  0.00           H  
ATOM   4725 HD12 LEU A1007      36.083  19.266  66.277  0.00  0.00           H  
ATOM   4726 HD13 LEU A1007      37.168  18.902  67.624  0.00  0.00           H  
ATOM   4727 HD21 LEU A1007      34.946  18.762  69.838  0.00  0.00           H  
ATOM   4728 HD22 LEU A1007      36.431  19.679  70.063  0.00  0.00           H  
ATOM   4729 HD23 LEU A1007      34.870  20.468  70.245  0.00  0.00           H  
ATOM   4730  N   ARG A1008      35.541  24.973  67.609  0.00  9.44           N  
ATOM   4731  CA  ARG A1008      35.728  26.361  68.031  0.00  8.79           C  
ATOM   4732  C   ARG A1008      34.396  26.970  68.511  0.00 10.65           C  
ATOM   4733  O   ARG A1008      34.422  27.765  69.449  0.00 10.02           O  
ATOM   4734  CB  ARG A1008      36.292  27.186  66.854  0.00  8.35           C  
ATOM   4735  CG  ARG A1008      36.702  28.617  67.226  0.00 12.06           C  
ATOM   4736  CD  ARG A1008      37.251  29.399  66.029  0.00 30.92           C  
ATOM   4737  NE  ARG A1008      37.737  30.718  66.455  0.00 57.38           N  
ATOM   4738  CZ  ARG A1008      38.194  31.681  65.639  0.00 84.24           C  
ATOM   4739  NH1 ARG A1008      38.236  31.504  64.310  0.00 76.91           N  
ATOM   4740  NH2 ARG A1008      38.612  32.839  66.167  0.00 72.76           N1+
ATOM   4741  H   ARG A1008      35.438  24.800  66.619  0.00  0.00           H  
ATOM   4742  HA  ARG A1008      36.435  26.393  68.860  0.00  0.00           H  
ATOM   4743  HB2 ARG A1008      37.178  26.688  66.462  0.00  0.00           H  
ATOM   4744  HB3 ARG A1008      35.573  27.223  66.037  0.00  0.00           H  
ATOM   4745  HG2 ARG A1008      35.854  29.165  67.638  0.00  0.00           H  
ATOM   4746  HG3 ARG A1008      37.449  28.571  68.015  0.00  0.00           H  
ATOM   4747  HD2 ARG A1008      38.069  28.854  65.557  0.00  0.00           H  
ATOM   4748  HD3 ARG A1008      36.471  29.527  65.278  0.00  0.00           H  
ATOM   4749  HE  ARG A1008      37.718  30.894  67.449  0.00  0.00           H  
ATOM   4750 HH11 ARG A1008      37.899  30.641  63.902  0.00  0.00           H  
ATOM   4751 HH12 ARG A1008      38.576  32.233  63.701  0.00  0.00           H  
ATOM   4752 HH21 ARG A1008      38.578  32.986  67.165  0.00  0.00           H  
ATOM   4753 HH22 ARG A1008      38.956  33.577  65.571  0.00  0.00           H  
ATOM   4754  N   ILE A1009      33.243  26.575  67.931  0.00  8.51           N  
ATOM   4755  CA  ILE A1009      31.912  26.983  68.404  0.00  8.88           C  
ATOM   4756  C   ILE A1009      31.607  26.323  69.768  0.00 14.47           C  
ATOM   4757  O   ILE A1009      31.050  26.986  70.642  0.00 15.49           O  
ATOM   4758  CB  ILE A1009      30.790  26.624  67.369  0.00 10.12           C  
ATOM   4759  CG1 ILE A1009      30.984  27.185  65.935  0.00 10.77           C  
ATOM   4760  CG2 ILE A1009      29.368  26.985  67.854  0.00 10.06           C  
ATOM   4761  CD1 ILE A1009      31.677  28.551  65.813  0.00 24.30           C  
ATOM   4762  H   ILE A1009      33.284  25.923  67.159  0.00  0.00           H  
ATOM   4763  HA  ILE A1009      31.913  28.064  68.552  0.00  0.00           H  
ATOM   4764  HB  ILE A1009      30.781  25.540  67.269  0.00  0.00           H  
ATOM   4765 HG12 ILE A1009      31.515  26.450  65.343  0.00  0.00           H  
ATOM   4766 HG13 ILE A1009      30.019  27.259  65.433  0.00  0.00           H  
ATOM   4767 HG21 ILE A1009      28.614  26.711  67.116  0.00  0.00           H  
ATOM   4768 HG22 ILE A1009      29.092  26.459  68.769  0.00  0.00           H  
ATOM   4769 HG23 ILE A1009      29.277  28.055  68.040  0.00  0.00           H  
ATOM   4770 HD11 ILE A1009      31.675  28.887  64.776  0.00  0.00           H  
ATOM   4771 HD12 ILE A1009      31.167  29.307  66.410  0.00  0.00           H  
ATOM   4772 HD13 ILE A1009      32.718  28.511  66.132  0.00  0.00           H  
ATOM   4773  N   ASP A1010      31.965  25.038  69.949  0.00 10.95           N  
ATOM   4774  CA  ASP A1010      31.576  24.241  71.117  0.00 10.77           C  
ATOM   4775  C   ASP A1010      32.536  24.340  72.313  0.00 16.80           C  
ATOM   4776  O   ASP A1010      32.047  24.286  73.441  0.00 17.71           O  
ATOM   4777  CB  ASP A1010      31.489  22.752  70.722  0.00 12.30           C  
ATOM   4778  CG  ASP A1010      30.367  22.440  69.732  0.00 25.58           C  
ATOM   4779  OD1 ASP A1010      29.255  22.985  69.909  0.00 26.36           O  
ATOM   4780  OD2 ASP A1010      30.625  21.629  68.822  0.00 29.52           O1-
ATOM   4781  H   ASP A1010      32.425  24.559  69.188  0.00  0.00           H  
ATOM   4782  HA  ASP A1010      30.596  24.570  71.468  0.00  0.00           H  
ATOM   4783  HB2 ASP A1010      32.440  22.410  70.309  0.00  0.00           H  
ATOM   4784  HB3 ASP A1010      31.306  22.145  71.607  0.00  0.00           H  
ATOM   4785  N   GLU A1011      33.860  24.468  72.107  0.00 14.62           N  
ATOM   4786  CA  GLU A1011      34.856  24.500  73.191  0.00 13.58           C  
ATOM   4787  C   GLU A1011      35.554  25.860  73.330  0.00 17.70           C  
ATOM   4788  O   GLU A1011      36.047  26.161  74.417  0.00 18.82           O  
ATOM   4789  CB  GLU A1011      35.911  23.389  72.992  0.00 14.52           C  
ATOM   4790  CG  GLU A1011      35.303  21.980  73.119  0.00 27.50           C  
ATOM   4791  CD  GLU A1011      36.316  20.837  73.222  0.00 53.29           C  
ATOM   4792  OE1 GLU A1011      35.840  19.683  73.160  0.00 37.80           O  
ATOM   4793  OE2 GLU A1011      37.525  21.113  73.377  0.00 51.24           O1-
ATOM   4794  H   GLU A1011      34.205  24.473  71.156  0.00  0.00           H  
ATOM   4795  HA  GLU A1011      34.378  24.318  74.156  0.00  0.00           H  
ATOM   4796  HB2 GLU A1011      36.411  23.496  72.029  0.00  0.00           H  
ATOM   4797  HB3 GLU A1011      36.690  23.509  73.747  0.00  0.00           H  
ATOM   4798  HG2 GLU A1011      34.694  21.944  74.021  0.00  0.00           H  
ATOM   4799  HG3 GLU A1011      34.633  21.785  72.281  0.00  0.00           H  
ATOM   4800  N   GLY A1012      35.591  26.686  72.270  0.00 14.37           N  
ATOM   4801  CA  GLY A1012      36.228  28.003  72.269  0.00 15.11           C  
ATOM   4802  C   GLY A1012      37.752  27.945  72.102  0.00 20.18           C  
ATOM   4803  O   GLY A1012      38.406  27.012  72.566  0.00 20.83           O  
ATOM   4804  H   GLY A1012      35.151  26.386  71.412  0.00  0.00           H  
ATOM   4805  HA2 GLY A1012      35.795  28.597  71.465  0.00  0.00           H  
ATOM   4806  HA3 GLY A1012      35.996  28.532  73.194  0.00  0.00           H  
ATOM   4807  N   LEU A1013      38.313  28.971  71.447  0.00 16.05           N  
ATOM   4808  CA  LEU A1013      39.737  29.126  71.156  0.00 16.04           C  
ATOM   4809  C   LEU A1013      40.346  30.107  72.174  0.00 20.93           C  
ATOM   4810  O   LEU A1013      40.128  31.316  72.082  0.00 22.66           O  
ATOM   4811  CB  LEU A1013      39.829  29.710  69.727  0.00 16.83           C  
ATOM   4812  CG  LEU A1013      41.253  29.945  69.165  0.00 22.17           C  
ATOM   4813  CD1 LEU A1013      41.612  28.903  68.097  0.00 22.96           C  
ATOM   4814  CD2 LEU A1013      41.374  31.362  68.584  0.00 25.65           C  
ATOM   4815  H   LEU A1013      37.704  29.710  71.127  0.00  0.00           H  
ATOM   4816  HA  LEU A1013      40.258  28.168  71.187  0.00  0.00           H  
ATOM   4817  HB2 LEU A1013      39.303  29.038  69.053  0.00  0.00           H  
ATOM   4818  HB3 LEU A1013      39.257  30.638  69.683  0.00  0.00           H  
ATOM   4819  HG  LEU A1013      41.990  29.860  69.965  0.00  0.00           H  
ATOM   4820 HD11 LEU A1013      42.579  29.122  67.647  0.00  0.00           H  
ATOM   4821 HD12 LEU A1013      41.664  27.902  68.524  0.00  0.00           H  
ATOM   4822 HD13 LEU A1013      40.875  28.892  67.293  0.00  0.00           H  
ATOM   4823 HD21 LEU A1013      42.356  31.532  68.144  0.00  0.00           H  
ATOM   4824 HD22 LEU A1013      40.635  31.530  67.800  0.00  0.00           H  
ATOM   4825 HD23 LEU A1013      41.222  32.117  69.357  0.00  0.00           H  
ATOM   4826  N   ARG A1014      41.131  29.581  73.127  0.00 15.85           N  
ATOM   4827  CA  ARG A1014      41.930  30.363  74.070  0.00 15.10           C  
ATOM   4828  C   ARG A1014      43.333  30.560  73.477  0.00 20.25           C  
ATOM   4829  O   ARG A1014      43.970  29.599  73.052  0.00 20.72           O  
ATOM   4830  CB  ARG A1014      42.086  29.581  75.392  0.00 12.34           C  
ATOM   4831  CG  ARG A1014      40.768  29.417  76.165  0.00 14.44           C  
ATOM   4832  CD  ARG A1014      41.002  28.909  77.593  0.00 16.06           C  
ATOM   4833  NE  ARG A1014      39.736  28.724  78.318  0.00 32.17           N  
ATOM   4834  CZ  ARG A1014      39.152  29.606  79.149  0.00 57.48           C  
ATOM   4835  NH1 ARG A1014      39.677  30.820  79.372  0.00 47.14           N  
ATOM   4836  NH2 ARG A1014      38.012  29.268  79.764  0.00 53.72           N1+
ATOM   4837  H   ARG A1014      41.249  28.575  73.146  0.00  0.00           H  
ATOM   4838  HA  ARG A1014      41.468  31.332  74.270  0.00  0.00           H  
ATOM   4839  HB2 ARG A1014      42.522  28.597  75.211  0.00  0.00           H  
ATOM   4840  HB3 ARG A1014      42.794  30.112  76.031  0.00  0.00           H  
ATOM   4841  HG2 ARG A1014      40.252  30.377  76.213  0.00  0.00           H  
ATOM   4842  HG3 ARG A1014      40.103  28.737  75.629  0.00  0.00           H  
ATOM   4843  HD2 ARG A1014      41.519  27.950  77.563  0.00  0.00           H  
ATOM   4844  HD3 ARG A1014      41.656  29.590  78.136  0.00  0.00           H  
ATOM   4845  HE  ARG A1014      39.270  27.842  78.156  0.00  0.00           H  
ATOM   4846 HH11 ARG A1014      40.530  31.092  78.907  0.00  0.00           H  
ATOM   4847 HH12 ARG A1014      39.230  31.466  80.006  0.00  0.00           H  
ATOM   4848 HH21 ARG A1014      37.596  28.361  79.608  0.00  0.00           H  
ATOM   4849 HH22 ARG A1014      37.559  29.913  80.396  0.00  0.00           H  
ATOM   4850  N   LEU A1015      43.820  31.807  73.470  0.00 16.73           N  
ATOM   4851  CA  LEU A1015      45.140  32.175  72.951  0.00 15.88           C  
ATOM   4852  C   LEU A1015      46.123  32.559  74.068  0.00 21.14           C  
ATOM   4853  O   LEU A1015      47.241  32.966  73.767  0.00 21.50           O  
ATOM   4854  CB  LEU A1015      44.976  33.306  71.911  0.00 15.41           C  
ATOM   4855  CG  LEU A1015      44.223  32.884  70.627  0.00 19.31           C  
ATOM   4856  CD1 LEU A1015      44.165  34.050  69.631  0.00 19.03           C  
ATOM   4857  CD2 LEU A1015      44.844  31.642  69.964  0.00 23.46           C  
ATOM   4858  H   LEU A1015      43.239  32.553  73.825  0.00  0.00           H  
ATOM   4859  HA  LEU A1015      45.619  31.326  72.467  0.00  0.00           H  
ATOM   4860  HB2 LEU A1015      44.461  34.151  72.371  0.00  0.00           H  
ATOM   4861  HB3 LEU A1015      45.954  33.687  71.621  0.00  0.00           H  
ATOM   4862  HG  LEU A1015      43.195  32.636  70.894  0.00  0.00           H  
ATOM   4863 HD11 LEU A1015      43.590  33.784  68.743  0.00  0.00           H  
ATOM   4864 HD12 LEU A1015      43.692  34.926  70.077  0.00  0.00           H  
ATOM   4865 HD13 LEU A1015      45.165  34.339  69.304  0.00  0.00           H  
ATOM   4866 HD21 LEU A1015      44.459  31.486  68.958  0.00  0.00           H  
ATOM   4867 HD22 LEU A1015      45.925  31.739  69.892  0.00  0.00           H  
ATOM   4868 HD23 LEU A1015      44.629  30.733  70.525  0.00  0.00           H  
ATOM   4869  N   LYS A1016      45.735  32.367  75.340  0.00 18.03           N  
ATOM   4870  CA  LYS A1016      46.561  32.487  76.539  0.00 17.89           C  
ATOM   4871  C   LYS A1016      46.220  31.331  77.489  0.00 22.10           C  
ATOM   4872  O   LYS A1016      45.047  30.959  77.575  0.00 23.07           O  
ATOM   4873  CB  LYS A1016      46.413  33.890  77.162  0.00 19.74           C  
ATOM   4874  CG  LYS A1016      47.360  34.140  78.350  0.00 27.66           C  
ATOM   4875  CD  LYS A1016      47.279  35.577  78.884  0.00 41.19           C  
ATOM   4876  CE  LYS A1016      48.331  35.856  79.966  0.00 60.28           C  
ATOM   4877  NZ  LYS A1016      48.194  37.219  80.510  0.00 70.15           N1+
ATOM   4878  H   LYS A1016      44.804  32.005  75.487  0.00  0.00           H  
ATOM   4879  HA  LYS A1016      47.595  32.378  76.234  0.00  0.00           H  
ATOM   4880  HB2 LYS A1016      46.613  34.636  76.392  0.00  0.00           H  
ATOM   4881  HB3 LYS A1016      45.381  34.048  77.477  0.00  0.00           H  
ATOM   4882  HG2 LYS A1016      47.134  33.450  79.164  0.00  0.00           H  
ATOM   4883  HG3 LYS A1016      48.385  33.923  78.046  0.00  0.00           H  
ATOM   4884  HD2 LYS A1016      47.415  36.279  78.061  0.00  0.00           H  
ATOM   4885  HD3 LYS A1016      46.278  35.754  79.282  0.00  0.00           H  
ATOM   4886  HE2 LYS A1016      48.236  35.141  80.785  0.00  0.00           H  
ATOM   4887  HE3 LYS A1016      49.335  35.743  79.554  0.00  0.00           H  
ATOM   4888  HZ1 LYS A1016      47.287  37.321  80.943  0.00  0.00           H  
ATOM   4889  HZ2 LYS A1016      48.914  37.381  81.200  0.00  0.00           H  
ATOM   4890  HZ3 LYS A1016      48.288  37.893  79.764  0.00  0.00           H  
ATOM   4891  N   ILE A1017      47.225  30.760  78.194  0.00 17.18           N  
ATOM   4892  CA  ILE A1017      47.041  29.667  79.163  0.00 16.38           C  
ATOM   4893  C   ILE A1017      46.096  30.133  80.284  0.00 21.50           C  
ATOM   4894  O   ILE A1017      46.376  31.117  80.969  0.00 21.85           O  
ATOM   4895  CB  ILE A1017      48.386  29.129  79.759  0.00 19.13           C  
ATOM   4896  CG1 ILE A1017      49.295  28.457  78.703  0.00 19.75           C  
ATOM   4897  CG2 ILE A1017      48.136  28.126  80.911  0.00 18.34           C  
ATOM   4898  CD1 ILE A1017      50.661  28.002  79.254  0.00 33.49           C  
ATOM   4899  H   ILE A1017      48.166  31.096  78.043  0.00  0.00           H  
ATOM   4900  HA  ILE A1017      46.571  28.845  78.623  0.00  0.00           H  
ATOM   4901  HB  ILE A1017      48.931  29.978  80.175  0.00  0.00           H  
ATOM   4902 HG12 ILE A1017      48.783  27.603  78.259  0.00  0.00           H  
ATOM   4903 HG13 ILE A1017      49.470  29.152  77.888  0.00  0.00           H  
ATOM   4904 HG21 ILE A1017      49.057  27.742  81.344  0.00  0.00           H  
ATOM   4905 HG22 ILE A1017      47.604  28.583  81.744  0.00  0.00           H  
ATOM   4906 HG23 ILE A1017      47.548  27.275  80.566  0.00  0.00           H  
ATOM   4907 HD11 ILE A1017      51.345  27.716  78.459  0.00  0.00           H  
ATOM   4908 HD12 ILE A1017      51.139  28.796  79.826  0.00  0.00           H  
ATOM   4909 HD13 ILE A1017      50.571  27.129  79.899  0.00  0.00           H  
ATOM   4910  N   TYR A1018      44.996  29.391  80.456  0.00 17.35           N  
ATOM   4911  CA  TYR A1018      44.021  29.561  81.518  0.00 17.51           C  
ATOM   4912  C   TYR A1018      44.178  28.404  82.509  0.00 20.00           C  
ATOM   4913  O   TYR A1018      44.020  27.245  82.132  0.00 18.88           O  
ATOM   4914  CB  TYR A1018      42.614  29.511  80.887  0.00 19.15           C  
ATOM   4915  CG  TYR A1018      41.483  29.524  81.899  0.00 22.61           C  
ATOM   4916  CD1 TYR A1018      41.271  30.665  82.700  0.00 25.76           C  
ATOM   4917  CD2 TYR A1018      40.682  28.378  82.082  0.00 24.02           C  
ATOM   4918  CE1 TYR A1018      40.279  30.651  83.698  0.00 27.92           C  
ATOM   4919  CE2 TYR A1018      39.685  28.368  83.075  0.00 26.21           C  
ATOM   4920  CZ  TYR A1018      39.491  29.500  83.890  0.00 38.87           C  
ATOM   4921  OH  TYR A1018      38.543  29.476  84.871  0.00 46.48           O  
ATOM   4922  H   TYR A1018      44.857  28.602  79.836  0.00  0.00           H  
ATOM   4923  HA  TYR A1018      44.154  30.515  82.034  0.00  0.00           H  
ATOM   4924  HB2 TYR A1018      42.487  30.371  80.230  0.00  0.00           H  
ATOM   4925  HB3 TYR A1018      42.514  28.629  80.251  0.00  0.00           H  
ATOM   4926  HD1 TYR A1018      41.886  31.544  82.570  0.00  0.00           H  
ATOM   4927  HD2 TYR A1018      40.842  27.496  81.480  0.00  0.00           H  
ATOM   4928  HE1 TYR A1018      40.135  31.522  84.321  0.00  0.00           H  
ATOM   4929  HE2 TYR A1018      39.080  27.486  83.222  0.00  0.00           H  
ATOM   4930  HH  TYR A1018      38.511  30.273  85.377  0.00  0.00           H  
ATOM   4931  N   LYS A1019      44.420  28.741  83.783  0.00 17.50           N  
ATOM   4932  CA  LYS A1019      44.352  27.835  84.926  0.00 18.00           C  
ATOM   4933  C   LYS A1019      42.903  27.873  85.449  0.00 23.73           C  
ATOM   4934  O   LYS A1019      42.413  28.951  85.793  0.00 24.77           O  
ATOM   4935  CB  LYS A1019      45.283  28.407  86.018  0.00 20.74           C  
ATOM   4936  CG  LYS A1019      45.436  27.510  87.262  0.00 31.86           C  
ATOM   4937  CD  LYS A1019      45.950  28.293  88.478  0.00 49.08           C  
ATOM   4938  CE  LYS A1019      46.065  27.424  89.737  0.00 63.38           C
[truncated: 201,706 more chars]
